# Supplementary material for: Cyclo­hexane plastic phase I: single-crystal diffraction images and new structural model
Source: IUCrdata. 2023 Mar 2;8(Pt 3):x230114. doi: 10.1107/S2414314623001141 (PMC10171323; doi:10.1107/S2414314623001141)
Supplement: Supplementary file 1 [file x-08-x230114-sup1.cif]

##############################################################################
#                                                                            #
# This CIF contains the data for a data article accepted for                 #
# publication in IUCrData. It conforms to the requirements of                #
# Notes for Authors for IUCrData, and has been                               #
# peer reviewed under the auspices of IUCrData.                              #
#                                                                            #
# Full details of the Crystallographic Information File format               #
# are given in the paper "The Crystallographic Information File (CIF):       #
# a New Standard Archive File for Crystallography" by S. R. Hall, F. H.      #
# Allen and I. D. Brown [Acta Cryst. (1991), A47, 655-685].                  #
#                                                                            #
# The current version of the core CIF dictionary is obtainable from          #
# ftp://ftp.iucr.org/pub/cif_core.dic.                                       #
#                                                                            #
# Software is freely available for graphical display of the structure(s)     #
# in this CIF. For information consult the CIF software page                 #
# http://www.iucr.org/resources/cif/software.                                #
#                                                                            #
# This file may be used for bona fide research purposes within the           #
# scientific community so long as proper attribution is given to the data    # 
# article from which it was obtained.                                        #
#                                                                            #
##############################################################################
data_I
_audit_creation_method     SHELXL-2018/3
_journal_date_recd_electronic     2022-11-11
_journal_date_accepted     2023-02-07
_journal_name_full     'IUCrData'
_journal_year     2023
_journal_volume     8
_journal_issue      3
_journal_page_first     0
_journal_page_last     0
_journal_paper_category     RD
_journal_paper_doi     10.1107/S2414314623001141
_journal_coeditor_code     IQ4001
_database_code_CSD     ?
_chemical_name_systematic     cyclohexane
_chemical_name_common     cyclohexane
_chemical_formula_moiety     'C6 H12'
_chemical_formula_sum     'C6 H12'
_chemical_formula_weight     84.16
_chemical_melting_point     279
_chemical_absolute_configuration     .
_space_group_crystal_system     cubic
_space_group_name_H-M_alt     'F m -3 m'
_space_group_name_Hall     '-F 4 2 3'
loop_
    _space_group_symop_operation_xyz
    'x, y, z'
    '-x, -y, z'
    'x, -y, -z'
    '-x, y, -z'
    'z, x, y'
    'y, z, x'
    '-z, -x, y'
    '-y, z, -x'
    'z, -x, -y'
    '-y, -z, x'
    '-z, x, -y'
    'y, -z, -x'
    '-y, -x, -z'
    'y, x, -z'
    'y, -x, z'
    '-y, x, z'
    '-x, -z, -y'
    '-z, -y, -x'
    'x, z, -y'
    '-z, y, x'
    'x, -z, y'
    'z, y, -x'
    '-x, z, y'
    'z, -y, x'
    'x, y+1/2, z+1/2'
    '-x, -y+1/2, z+1/2'
    'x, -y+1/2, -z+1/2'
    '-x, y+1/2, -z+1/2'
    'z, x+1/2, y+1/2'
    'y, z+1/2, x+1/2'
    '-z, -x+1/2, y+1/2'
    '-y, z+1/2, -x+1/2'
    'z, -x+1/2, -y+1/2'
    '-y, -z+1/2, x+1/2'
    '-z, x+1/2, -y+1/2'
    'y, -z+1/2, -x+1/2'
    '-y, -x+1/2, -z+1/2'
    'y, x+1/2, -z+1/2'
    'y, -x+1/2, z+1/2'
    '-y, x+1/2, z+1/2'
    '-x, -z+1/2, -y+1/2'
    '-z, -y+1/2, -x+1/2'
    'x, z+1/2, -y+1/2'
    '-z, y+1/2, x+1/2'
    'x, -z+1/2, y+1/2'
    'z, y+1/2, -x+1/2'
    '-x, z+1/2, y+1/2'
    'z, -y+1/2, x+1/2'
    'x+1/2, y, z+1/2'
    '-x+1/2, -y, z+1/2'
    'x+1/2, -y, -z+1/2'
    '-x+1/2, y, -z+1/2'
    'z+1/2, x, y+1/2'
    'y+1/2, z, x+1/2'
    '-z+1/2, -x, y+1/2'
    '-y+1/2, z, -x+1/2'
    'z+1/2, -x, -y+1/2'
    '-y+1/2, -z, x+1/2'
    '-z+1/2, x, -y+1/2'
    'y+1/2, -z, -x+1/2'
    '-y+1/2, -x, -z+1/2'
    'y+1/2, x, -z+1/2'
    'y+1/2, -x, z+1/2'
    '-y+1/2, x, z+1/2'
    '-x+1/2, -z, -y+1/2'
    '-z+1/2, -y, -x+1/2'
    'x+1/2, z, -y+1/2'
    '-z+1/2, y, x+1/2'
    'x+1/2, -z, y+1/2'
    'z+1/2, y, -x+1/2'
    '-x+1/2, z, y+1/2'
    'z+1/2, -y, x+1/2'
    'x+1/2, y+1/2, z'
    '-x+1/2, -y+1/2, z'
    'x+1/2, -y+1/2, -z'
    '-x+1/2, y+1/2, -z'
    'z+1/2, x+1/2, y'
    'y+1/2, z+1/2, x'
    '-z+1/2, -x+1/2, y'
    '-y+1/2, z+1/2, -x'
    'z+1/2, -x+1/2, -y'
    '-y+1/2, -z+1/2, x'
    '-z+1/2, x+1/2, -y'
    'y+1/2, -z+1/2, -x'
    '-y+1/2, -x+1/2, -z'
    'y+1/2, x+1/2, -z'
    'y+1/2, -x+1/2, z'
    '-y+1/2, x+1/2, z'
    '-x+1/2, -z+1/2, -y'
    '-z+1/2, -y+1/2, -x'
    'x+1/2, z+1/2, -y'
    '-z+1/2, y+1/2, x'
    'x+1/2, -z+1/2, y'
    'z+1/2, y+1/2, -x'
    '-x+1/2, z+1/2, y'
    'z+1/2, -y+1/2, x'
    '-x, -y, -z'
    'x, y, -z'
    '-x, y, z'
    'x, -y, z'
    '-z, -x, -y'
    '-y, -z, -x'
    'z, x, -y'
    'y, -z, x'
    '-z, x, y'
    'y, z, -x'
    'z, -x, y'
    '-y, z, x'
    'y, x, z'
    '-y, -x, z'
    '-y, x, -z'
    'y, -x, -z'
    'x, z, y'
    'z, y, x'
    '-x, -z, y'
    'z, -y, -x'
    '-x, z, -y'
    '-z, -y, x'
    'x, -z, -y'
    '-z, y, -x'
    '-x, -y+1/2, -z+1/2'
    'x, y+1/2, -z+1/2'
    '-x, y+1/2, z+1/2'
    'x, -y+1/2, z+1/2'
    '-z, -x+1/2, -y+1/2'
    '-y, -z+1/2, -x+1/2'
    'z, x+1/2, -y+1/2'
    'y, -z+1/2, x+1/2'
    '-z, x+1/2, y+1/2'
    'y, z+1/2, -x+1/2'
    'z, -x+1/2, y+1/2'
    '-y, z+1/2, x+1/2'
    'y, x+1/2, z+1/2'
    '-y, -x+1/2, z+1/2'
    '-y, x+1/2, -z+1/2'
    'y, -x+1/2, -z+1/2'
    'x, z+1/2, y+1/2'
    'z, y+1/2, x+1/2'
    '-x, -z+1/2, y+1/2'
    'z, -y+1/2, -x+1/2'
    '-x, z+1/2, -y+1/2'
    '-z, -y+1/2, x+1/2'
    'x, -z+1/2, -y+1/2'
    '-z, y+1/2, -x+1/2'
    '-x+1/2, -y, -z+1/2'
    'x+1/2, y, -z+1/2'
    '-x+1/2, y, z+1/2'
    'x+1/2, -y, z+1/2'
    '-z+1/2, -x, -y+1/2'
    '-y+1/2, -z, -x+1/2'
    'z+1/2, x, -y+1/2'
    'y+1/2, -z, x+1/2'
    '-z+1/2, x, y+1/2'
    'y+1/2, z, -x+1/2'
    'z+1/2, -x, y+1/2'
    '-y+1/2, z, x+1/2'
    'y+1/2, x, z+1/2'
    '-y+1/2, -x, z+1/2'
    '-y+1/2, x, -z+1/2'
    'y+1/2, -x, -z+1/2'
    'x+1/2, z, y+1/2'
    'z+1/2, y, x+1/2'
    '-x+1/2, -z, y+1/2'
    'z+1/2, -y, -x+1/2'
    '-x+1/2, z, -y+1/2'
    '-z+1/2, -y, x+1/2'
    'x+1/2, -z, -y+1/2'
    '-z+1/2, y, -x+1/2'
    '-x+1/2, -y+1/2, -z'
    'x+1/2, y+1/2, -z'
    '-x+1/2, y+1/2, z'
    'x+1/2, -y+1/2, z'
    '-z+1/2, -x+1/2, -y'
    '-y+1/2, -z+1/2, -x'
    'z+1/2, x+1/2, -y'
    'y+1/2, -z+1/2, x'
    '-z+1/2, x+1/2, y'
    'y+1/2, z+1/2, -x'
    'z+1/2, -x+1/2, y'
    '-y+1/2, z+1/2, x'
    'y+1/2, x+1/2, z'
    '-y+1/2, -x+1/2, z'
    '-y+1/2, x+1/2, -z'
    'y+1/2, -x+1/2, -z'
    'x+1/2, z+1/2, y'
    'z+1/2, y+1/2, x'
    '-x+1/2, -z+1/2, y'
    'z+1/2, -y+1/2, -x'
    '-x+1/2, z+1/2, -y'
    '-z+1/2, -y+1/2, x'
    'x+1/2, -z+1/2, -y'
    '-z+1/2, y+1/2, -x'
_cell_length_a     8.712(4)
_cell_length_b     8.712(4)
_cell_length_c     8.712(4)
_cell_angle_alpha     90
_cell_angle_beta     90
_cell_angle_gamma     90
_cell_volume     661.1(9)
_cell_formula_units_Z     4
_cell_measurement_reflns_used     664
_cell_measurement_theta_min     3.20
_cell_measurement_theta_max     9.63
_cell_measurement_temperature     255.0(10)
_exptl_crystal_description     rod
_exptl_crystal_colour     colourless
_exptl_crystal_size_max     0.400
_exptl_crystal_size_mid     0.300
_exptl_crystal_size_min     0.300
_exptl_crystal_density_diffrn     0.845
_exptl_crystal_density_meas     ?
_exptl_crystal_density_method     ?
_exptl_crystal_F_000     192
_exptl_absorpt_coefficient_mu     0.032
_exptl_absorpt_correction_type     multi-scan
_exptl_absorpt_process_details     'X-AREA 1.88 (Stoe & Cie, 2019)'
_exptl_absorpt_correction_T_min     0.5577
_exptl_absorpt_correction_T_max     1.0000
_diffrn_ambient_temperature     255.0(10)
_diffrn_source     'Sealed X-ray tube'
_diffrn_source_power     0.039
_diffrn_source_voltage     65
_diffrn_source_current     0.600
_diffrn_radiation_type     AgK\a
_diffrn_radiation_wavelength     0.56083
_diffrn_radiation_monochromator     'Graded multilayer mirror'
_diffrn_measurement_device_type     'Stoe Stadivari'
_diffrn_measurement_device     'Eulerian four-circle diffractometer'
_diffrn_measurement_method     '\w scans'
_diffrn_detector     'Reverse-biased silicon diode array'
_diffrn_measurement_specimen_support     'Lindemann tube'
_diffrn_detector_area_resol_mean     5.81
_diffrn_reflns_number     1690
_diffrn_reflns_av_R_equivalents     0.0181
_diffrn_reflns_av_unetI/netI     0.0034
_diffrn_reflns_theta_min     3.196
_diffrn_reflns_theta_max     15.851
_diffrn_reflns_theta_full     15.851
_diffrn_measured_fraction_theta_max     1.000
_diffrn_measured_fraction_theta_full     1.000
_diffrn_reflns_limit_h_min     -8
_diffrn_reflns_limit_h_max     8
_diffrn_reflns_limit_k_min     -8
_diffrn_reflns_limit_k_max     8
_diffrn_reflns_limit_l_min     -8
_diffrn_reflns_limit_l_max     7
_diffrn_radiation_probe     x-ray
_refine_special_details     ?
_reflns_number_total     31
_reflns_number_gt     10
_reflns_threshold_expression     'I > 2\s(I)'
_refine_ls_structure_factor_coef     Fsqd
_refine_ls_matrix_type     full
_refine_ls_R_factor_all     0.1275
_refine_ls_R_factor_gt     0.0798
_refine_ls_wR_factor_gt     0.1713
_refine_ls_wR_factor_ref     0.1903
_refine_ls_goodness_of_fit_ref     1.102
_refine_ls_restrained_S_all     1.054
_refine_ls_number_reflns     31
_refine_ls_number_parameters     5
_refine_ls_number_restraints     3
_refine_ls_number_constraints     0
_refine_ls_hydrogen_treatment     constr
_refine_ls_weighting_scheme     calc
_refine_ls_weighting_details
              'w=1/[\s^2^(Fo^2^)+(0.0326P)^2^+1.8260P] where P=(Fo^2^+2Fc^2^)/3'
_atom_sites_solution_hydrogens     geom
_atom_sites_solution_primary     .
_atom_sites_solution_secondary     .
_refine_ls_shift/su_max     0.000
_refine_ls_shift/su_mean     0.000
_refine_diff_density_max     0.073
_refine_diff_density_min     -0.162
_refine_ls_extinction_method     none
_refine_ls_extinction_coef     .
loop_
    _atom_type_symbol
    _atom_type_description
    _atom_type_scat_dispersion_real
    _atom_type_scat_dispersion_imag
    _atom_type_scat_source
    'C' 'C' 0.0015 0.0009
                         'International Tables Vol C Tables 4.2.6.8 and 6.1.1.4'
    'H' 'H' 0.0000 0.0000
                         'International Tables Vol C Tables 4.2.6.8 and 6.1.1.4'
_computing_data_collection     'X-AREA 1.88 (Stoe & Cie, 2019)'
_computing_cell_refinement     'X-AREA 1.88'
_computing_data_reduction     'X-AREA 1.88'
_computing_structure_solution     ?
_computing_structure_refinement     'SHELXL-2018/3 (Sheldrick, 2015)'
_computing_molecular_graphics     'Mercury (Macrae et al., 2020)'
_computing_publication_material     ?
loop_
    _atom_site_type_symbol
    _atom_site_label
    _atom_site_fract_x
    _atom_site_fract_y
    _atom_site_fract_z
    _atom_site_U_iso_or_equiv
    _atom_site_adp_type
    _atom_site_calc_flag
    _atom_site_occupancy
    _atom_site_disorder_assembly
    _atom_site_disorder_group
    C C1 0.2030(18) 0.000000 0.000000 0.41(3) Uiso d 0.4286 . .
    H H1 0.265179 -0.062430 0.062430 1.162 Uiso d 0.2143 . .
    C C2 0.1019(10) 0.1019(10) 0.1019(10) 0.35(3) Uiso d 0.4286 . .
    H H2A 0.038557 0.164370 0.038557 0.992 Uiso d 0.2143 . .
    H H2B 0.163367 0.163367 0.163367 0.992 Uiso d 0.2143 . .
_geom_special_details     ?
loop_
    _geom_bond_atom_site_label_1
    _geom_bond_atom_site_label_2
    _geom_bond_site_symmetry_2
    _geom_bond_distance
    _geom_bond_publ_flag
    C1 C2 100 1.534(8) ?
    C1 C2 98 1.534(8) ?
    C1 C2 3 1.534(8) ?
    C1 C2 . 1.534(8) ?
    C1 H1 . 0.9406 ?
    C1 H1 98 0.9407 ?
    C1 H1 3 0.9407 ?
    C1 H1 100 0.9407 ?
    C2 H2A . 0.9516 ?
    C2 H2B . 0.9269 ?
    C2 H2A 5 0.9516 ?
    C2 H2A 6 0.9516 ?
loop_
    _geom_angle_atom_site_label_1
    _geom_angle_atom_site_label_2
    _geom_angle_atom_site_label_3
    _geom_angle_site_symmetry_1
    _geom_angle_site_symmetry_3
    _geom_angle
    _geom_angle_publ_flag
    C2 C1 C2 100 98 109.9(17) ?
    C2 C1 C2 3 . 109.9(17) ?
    C2 C1 H1 3 . 109.3 ?
    C2 C1 H1 . . 109.3 ?
    C2 C1 H1 100 98 109.3(4) ?
    C2 C1 H1 98 98 109.3(4) ?
    C2 C1 H1 3 3 109.3(4) ?
    C2 C1 H1 . 3 109.3(4) ?
    H1 C1 H1 . 3 109.7 ?
    C2 C1 H1 100 100 109.3(4) ?
    C2 C1 H1 98 100 109.3(4) ?
    H1 C1 H1 98 100 109.7 ?
    C1 C2 C1 6 5 109.2(8) ?
    C1 C2 C1 6 . 109.2(8) ?
    C1 C2 C1 5 . 109.2(8) ?
    C1 C2 H2A 6 . 109.2 ?
    C1 C2 H2A . . 109.2 ?
    C1 C2 H2B 6 . 109.7 ?
    C1 C2 H2B 5 . 109.7 ?
    C1 C2 H2B . . 109.7 ?
    H2A C2 H2B . . 109.9 ?
    C1 C2 H2A 5 5 109.2(4) ?
    C1 C2 H2A . 5 109.2(4) ?
    H2A C2 H2A . 5 109.1 ?
    H2B C2 H2A . 5 109.9 ?
    C1 C2 H2A 6 6 109.2(4) ?
    C1 C2 H2A 5 6 109.2(4) ?
    H2A C2 H2A . 6 109.1 ?
    H2B C2 H2A . 6 109.9 ?
    H2A C2 H2A 5 6 109.1 ?
loop_
    _geom_torsion_atom_site_label_1
    _geom_torsion_atom_site_label_2
    _geom_torsion_atom_site_label_3
    _geom_torsion_atom_site_label_4
    _geom_torsion_site_symmetry_1
    _geom_torsion_site_symmetry_2
    _geom_torsion_site_symmetry_3
    _geom_torsion_site_symmetry_4
    _geom_torsion
    _geom_torsion_publ_flag
    C2 C1 C2 C1 100 . . 6 -0.4(15) ?
    C2 C1 C2 C1 98 . . 6 119.9(5) ?
    C2 C1 C2 C1 3 . . 6 59.7(10) ?
    C2 C1 C2 C1 100 . . 5 -119.9(5) ?
    C2 C1 C2 C1 98 . . 5 0.4(15) ?
    C2 C1 C2 C1 3 . . 5 -59.7(10) ?
_shelx_space_group_comment     ?
_shelx_estimated_absorpt_T_min     0.988
_shelx_estimated_absorpt_T_max     0.991
_shelx_hkl_file
;
  -1  -3  -7   -2.49    7.31   0
   0  -6  -6   -5.88    8.90   0
   0  -4  -2   23.35    8.60   0
   1  -7  -3   -0.11    7.68   0
   2  -8  -2    1.62    7.77   0
   1  -3   1  140.74    7.13   0
  -1  -1  -7   -0.36    6.29   0
  -1  -1  -5    4.98    6.45   0
   2  -4   2   21.29    4.59   0
   3  -7   1   -0.56    5.40   0
  -1   1  -7    0.28    5.06   0
  -1   1  -5    0.25    4.14   0
   1  -5  -1    3.22    6.78   0
   2  -6   0   -1.27    5.59   0
   0  -4  -6    3.45    8.84   0
   0  -4  -4   -0.81    6.11   0
   0  -2  -8   -1.40    6.92   0
   1  -5  -5    3.95    8.90   0
   1  -5  -3    1.74    6.06   0
   0  -2  -2    1.54    6.69   0
   2  -6  -2   -0.12    7.01   0
   3  -7  -1    0.21    7.07   0
   0  -2  -6   -0.09    7.28   0
   2  -6  -4   -1.79    8.19   0
   0  -2  -4   28.78    7.81   0
   0   0  -8    0.51    5.29   0
   3  -7  -3   -2.10    6.97   0
   4  -6   2   -1.46    4.26   0
   1  -3  -7    5.34    7.64   0
   0   2  -8   -2.89    4.19   0
   1  -3  -1  140.50    9.72   0
   0   0  -6   -0.84    5.11   0
   1  -3  -5    3.62    7.09   0
   3  -5   1    2.99    4.41   0
   1  -3  -3   61.43    9.25   0
   2  -4  -6   -4.57    8.56   0
   2  -4   0   26.92    6.04   0
   1  -1  -7    0.35    7.74   0
   2  -4  -4    1.54    7.47   0
   3  -5  -5   -2.75    7.98   0
   4  -6   0    1.61    6.38   0
   2  -4  -2   25.79    8.91   0
   2  -2  -8   -1.43    7.58   0
   4  -6  -4    0.16    7.95   0
   0   0  -4   78.33    7.69   0
   3  -5  -3   -4.05    7.37   0
   3  -5  -1   -0.91    5.72   0
   4  -6  -2    3.91    7.49   0
   0   2  -6   -0.98    4.00   0
   4  -4   4   -0.62    2.06   0
   3  -3  -7    0.57    8.43   0
   0   0  -2 4078.96   26.82   0
   1  -1  -5    2.15    6.99   0
   2  -2  -6    4.40    7.77   0
   2   0  -8   -2.67    6.62   0
   1   1  -7    0.92    5.92   0
   4  -4  -6   -0.14    8.42   0
   3  -3  -5   -6.35    7.91   0
   5  -5   3    0.71    3.36   0
   1  -1  -3  138.58    9.94   0
   2  -2  -4   21.88    9.35   0
   4  -4  -4   -1.95    8.49   0
   5  -5  -3   -0.93    7.45   0
   6  -6   0    1.95    5.54   0
   3  -1  -7   -4.43    7.53   0
   2   2  -8    0.80    6.02   0
   3  -3  -3   26.38    9.78   0
   5  -5  -1    3.10    7.05   0
   5  -5   1    1.66    5.57   0
   4  -4  -2    1.04    6.64   0
   2   0  -6    2.18    6.21   0
   4  -4  -6    3.94    8.26   0
   4  -4  -4    3.29    8.09   0
   3  -3  -3   23.71   10.29   0
   6  -4  -2   -1.20    9.53   0
   3  -3  -7   -2.47    7.40   0
   4   0   4    1.13    3.46   0
   7  -3   1   -2.13    8.45   0
   3  -3  -5   -2.28    7.15   0
   6  -4  -4    0.44    8.95   0
   2  -2  -8   -1.68    6.20   0
   2  -2  -2  384.24   16.18   0
   5  -3  -1    3.75    7.04   0
   6  -2   2    4.34    6.47   0
   5  -1   3    1.48    5.47   0
   8  -2   2   -1.26    7.21   0
   1  -1  -1 9708.40   46.82   0
   2  -2  -6   -0.26    6.50   0
   4  -2   0   34.23    9.76   0
   5  -3  -3    2.67    8.85   0
   7  -3  -1    0.12    8.85   0
   2  -2  -4   26.50    8.59   0
   5  -3  -5   -0.96    8.26   0
   7  -1   3    1.73    6.72   0
   7  -3  -3   -1.52    9.01   0
   1  -1  -7    0.84    5.59   0
   3  -1   1  144.71    9.35   0
   6  -2   0   -1.88    7.45   0
   6   0   4   -0.37    5.11   0
   8  -2   0   -1.44    7.77   0
   0   0  -8   -0.61    4.11   0
   4  -2  -6    5.67    9.20   0
   4  -2  -2   26.16    9.17   0
   5   1   5   -0.25    3.13   0
   4  -2  -4   -4.57    7.30   0
   1  -1  -5    3.64    5.53   0
   1  -1  -3  141.38    9.27   0
   6  -2  -2    0.15    8.83   0
   8  -2  -2    2.52    9.16   0
   2   0   2    1.50    3.02   0
   6  -2  -4   -3.01    8.98   0
   5  -1   1    2.74    7.07   0
   7  -1   1   -2.60    6.87   0
   3  -1  -7    4.24    6.96   0
   3  -1  -1  136.76   10.83   0
   7  -1  -1    9.18    8.51   0
   8   0   2   -2.05    6.24   0
   3  -1  -5   -1.84    6.20   0
   5  -1  -1    2.44    7.68   0
   0   0  -6   -0.99    3.57   0
   2   0  -8   -2.80    5.44   0
   3  -1  -3   66.99    9.78   0
   5  -1  -5   -0.95    8.71   0
   7  -1  -3    1.26    8.67   0
   5  -1  -3    0.89    7.50   0
   6   0   2    0.33    5.58   0
   4   0   2   22.98    5.88   0
   8   0   0    0.37    7.85   0
   8   0  -2    1.94    8.18   0
   6   0  -6    0.32    8.31   0
   7   1   3   -0.37    5.63   0
   6   0   0    3.17    7.10   0
   2   0  -6    1.32    5.68   0
   4   0  -6    0.01    8.13   0
   6   0  -4    0.02    9.39   0
   6   0  -2    0.38    7.70   0
   0   0  -4   81.53    6.51   0
   4   0  -4    1.79    7.79   0
   4   0   0   77.67    8.92   0
   4   0  -2   27.44    9.16   0
   7   1   1    1.00    6.83   0
  -2   8   2    0.15    4.92   0
  -1   5  -1    4.07    6.84   0
  -1   7  -1    3.60    7.36   0
  -2   4   2   20.46    5.00   0
   0   2  -2    6.79    6.97   0
   1   1  -3  140.55    9.52   0
   1   5  -5    0.52    9.45   0
  -2   8   0   -0.38    6.81   0
   0   6  -4   -2.90    9.61   0
   2   4  -6    4.46    8.55   0
   4   0  -6   -1.60    5.35   0
  -2   6   0    0.25    6.39   0
  -1   3  -1  137.25   10.25   0
  -1   7  -3   -2.75    8.16   0
   3   3  -7   -0.77    7.38   0
   0   4  -4   -0.60    7.38   0
   1   3  -5    2.75    8.33   0
  -1   5  -3    0.92    7.60   0
  -3   7   3    0.76    4.06   0
  -2   8  -2    1.48    7.88   0
   2   2  -6   -1.57    7.27   0
  -2   4   0   23.82    6.56   0
  -3   7   1   -0.88    6.19   0
  -2   6  -2    4.90    7.96   0
   0   6  -6    2.83    9.78   0
   3   1  -7    0.94    6.19   0
  -3   7  -1    1.14    7.77   0
  -1   3  -3   68.27   11.00   0
   0   2  -4   29.41    8.71   0
  -1   5  -5    0.86    8.78   0
   0   4  -6    6.29    9.98   0
  -3   5   3   -0.85    3.44   0
  -2   4  -2   28.78    9.77   0
  -2   6  -4    2.14    8.97   0
  -3   5   1    0.91    5.05   0
   1   1  -5    6.26    7.06   0
   1   3  -7   -2.29    8.10   0
   3  -1  -5    0.68    3.42   0
  -3   7  -3    0.71    9.73   0
  -3   5  -1    0.58    6.37   0
   2   2  -8   -0.84    7.09   0
  -2   4  -4   -0.58    8.21   0
  -1   3  -5    2.38    8.10   0
  -3   5  -3    2.88    8.63   0
   0   2  -6    3.27    7.51   0
  -4   6   0    3.34    7.63   0
  -4   6  -2    0.91    8.11   0
  -4   6   2   -0.85    4.83   0
  -3   5  -5    0.17    8.98   0
  -2   4  -6    0.19    9.31   0
  -1   1  -1 9701.86   49.04   0
   1   1  -7   -4.21    7.14   0
  -1   3  -7   -1.58    8.76   0
  -4   6  -4   -2.99    8.45   0
  -2   2   0    1.51    5.74   0
  -2   2  -2  384.09   16.72   0
  -1   1  -3  149.23   11.59   0
   0   2  -8   -1.72    7.14   0
  -3   3  -1   65.62    9.35   0
  -3   3  -3   25.88   10.76   0
  -2   2  -4   27.81   10.44   0
   3  -1  -7   -0.59    4.49   0
  -4   4  -2   -0.55    6.76   0
  -1   1  -5    5.15    7.86   0
   0   0  -4   79.00    8.49   0
  -4   4  -4    8.38    9.00   0
  -4   4   0    0.73    6.54   0
  -3   3  -5    1.46    8.76   0
  -3   3   1   57.99    7.22   0
  -4   6   4   -0.50    2.82   0
  -2   2  -6   -2.83    8.53   0
  -5   5  -3    0.11    7.81   0
  -5   5  -1    0.95    7.16   0
  -4   4  -6    2.23    8.87   0
  -3   3  -7    0.02    8.67   0
  -1   1  -7   -0.60    7.93   0
   0   0  -6    2.01    5.96   0
  -2   2  -8    1.54    9.35   0
  -5   5   1    2.12    6.06   0
  -6   6   0   -0.71    5.90   0
  -4   4   2    0.63    4.18   0
   0   0  -8   -4.36    6.18   0
  -5   3  -5    2.05    8.48   0
  -4   2  -4    1.27    7.86   0
  -6   4  -4   -0.17    8.04   0
  -5   3  -3   -4.19    7.91   0
  -4   2  -6   -0.37    9.06   0
  -3   1  -5    0.42    7.55   0
  -4   2  -2   28.16    9.25   0
  -3   1  -3   67.93   10.69   0
  -6   4  -2    1.12    7.58   0
  -3   1  -7    1.91    7.99   0
  -5   3  -1    0.84    6.99   0
  -2   0  -6    3.81    7.06   0
  -2   0  -4   23.89    8.16   0
  -2   0  -8    5.19    7.65   0
  -6   4   0    2.13    6.58   0
  -3   1  -1  137.04   10.48   0
  -4   2   0   28.78    6.79   0
  -1  -1  -7    1.17    6.75   0
  -5   5   3   -2.10    3.31   0
  -2   0  -2   -1.30    7.00   0
  -1  -1  -5   -0.36    6.32   0
  -6   2  -4    4.45    8.67   0
  -5   1  -5    7.84    9.47   0
  -7   3  -3    0.33    7.49   0
  -4   0  -6   -4.09    8.94   0
  -5   1  -3    1.92    7.44   0
  -5   3   1   -0.03    5.01   0
  -6   2  -2    0.22    7.37   0
  -4   0  -4   -2.25    7.43   0
  -1  -1  -3  139.07    9.60   0
  -3  -1  -7    1.21    7.23   0
  -5  -3  -5   -3.26    8.99   0
  -2  -2   2  375.43   13.58   0
  -6  -4  -4   -0.34    9.00   0
  -4  -2  -6   -4.00    7.15   0
  -3  -3  -1   71.23   11.92   0
  -3  -3   1   67.45   10.16   0
  -2  -2  -2  378.81   16.06   0
  -4  -4   0    3.31    7.98   0
  -1  -1   3  139.50    5.17   0
  -4  -4   2   -1.06    7.45   0
  -3  -3   3   21.81    7.49   0
  -4  -4  -2    1.44    8.12   0
  -3  -3  -3   24.00   10.56   0
  -5  -5   1    2.18    9.09   0
  -5  -5  -1   -0.59    8.57   0
  -2  -2   4   16.29    4.95   0
  -5  -5   3   -1.78    7.30   0
  -4  -4   4    0.47    5.81   0
  -6  -6   0   -0.43    8.97   0
  -5  -5  -3    0.08    8.70   0
  -4  -4  -4    3.25    8.26   0
  -2  -2  -4   26.37    7.83   0
  -3  -3  -5    0.23    7.15   0
  -3  -3   5   -1.37    4.52   0
  -4  -4  -6    0.28    6.76   0
  -4  -4   6   -0.26    4.36   0
  -2   0  -8    2.38    3.39   0
  -4  -6   0    2.37    9.02   0
  -3  -5  -1   -1.48    7.63   0
  -4  -6  -2    0.81    7.85   0
  -4  -6   2    0.86    8.60   0
  -3  -5   1    0.67    6.82   0
  -3  -3  -7   -0.15    6.10   0
  -3  -5  -3    3.81    8.22   0
  -2  -4   0   24.44    8.65   0
  -1  -1  -5    2.97    4.44   0
  -4  -6  -4   -5.50    8.34   0
  -2  -4  -2   25.43    9.74   0
  -3  -5   3   -0.80    6.43   0
  -4  -6   4   -2.54    5.86   0
  -2  -4   2   24.24    7.61   0
  -3  -5  -5    1.89    7.64   0
  -2  -4  -4   -0.65    6.36   0
  -1  -3  -1  132.28   10.04   0
   0   0  -2 4086.25   13.88   0
  -1  -3   1  124.93   10.22   0
  -1  -3  -3   60.45    8.97   0
  -3  -7  -1   -2.31    8.24   0
  -3  -5   5    0.01    5.18   0
  -3  -3   7   -0.96    2.91   0
  -3  -7  -3   -4.03    8.62   0
  -3  -7   1   -0.81    7.84   0
  -2  -4  -6   -3.72    6.86   0
  -2  -4   4    0.32    4.42   0
  -2  -2  -8    0.70    5.15   0
  -2  -2   6    0.31    2.20   0
  -2  -6  -2    2.25    8.45   0
  -2  -6   0    1.86    7.74   0
  -3  -7   3    1.30    6.97   0
  -1  -3  -5    3.60    5.73   0
  -2  -6  -4    3.63    8.53   0
  -2  -6   2   -3.39    7.85   0
  -1  -3   3   59.52    7.18   0
  -1  -5  -1   -2.11    8.20   0
  -1  -1  -7    0.54    3.69   0
  -1  -5  -3    2.71    7.13   0
  -1  -5   1    4.47    7.51   0
  -2  -8  -2    0.22    9.72   0
  -2  -8   0   -0.25    8.29   0
  -2  -6   4   -1.33    6.28   0
  -1  -5  -5   -2.10    8.54   0
   0  -2  -2    1.19    6.33   0
  -2  -8   2   -2.25    7.37   0
  -2  -4   6   -1.01    4.16   0
  -1  -7  -3    0.30    8.38   0
  -1  -7  -1    1.07    8.75   0
  -1  -5   3   -2.93    5.89   0
   0  -2   0 4073.26   33.07   0
  -1  -7   1    0.91    8.40   0
   0  -4  -2   20.66    8.56   0
   0  -4   0   83.79    9.86   0
   0  -4  -4   -0.37    6.25   0
   0   0  -4   82.81    3.63   0
  -1  -7   3   -3.82    6.91   0
   0  -6  -2    1.04    7.94   0
   0  -6  -4    2.57    8.71   0
   0  -6   0   -1.13    7.32   0
   0  -4  -6   -1.56    7.27   0
   0  -4   2   29.16    7.70   0
  -1  -3   5   -0.13    3.47   0
   0  -2  -6    3.26    4.44   0
  -1  -5   5    0.15    5.40   0
   0  -8  -2   -0.43    7.33   0
   0  -6  -6   -2.10    7.84   0
   0  -6   2   -1.84    7.43   0
   0  -2   2    4.46    4.76   0
   0  -8   0    0.12    6.99   0
   0  -8   2   -2.35    8.20   0
   1  -5  -3   -2.17    6.93   0
   1  -5  -1    2.58    8.11   0
   1  -7  -3   -1.89    8.35   0
   1  -7  -1    1.31    8.99   0
   0  -6   4   -1.93    6.70   0
   1  -5  -5    1.40    8.27   0
   1  -3  -3   62.23    9.27   0
   1  -7   1   -1.89    8.43   0
   1  -5   1    0.22    7.66   0
   1  -3  -1  135.68   11.09   0
   0  -4   4    0.46    4.96   0
   1  -3  -5    3.43    5.94   0
   0  -2  -8   -2.04    3.67   0
   1  -7   3    0.06    6.95   0
   1  -3   1  141.29   10.40   0
   2  -8  -2    2.43   10.08   0
   2  -6  -2   -0.15    8.42   0
   1  -5   3    1.87    6.48   0
   2  -8   0   -2.75    8.33   0
   2  -6  -4    4.31    8.31   0
   2  -6   0    3.27    8.07   0
  -6  -2  -2   -2.67    9.31   0
  -4  -2   2   21.08    7.58   0
  -2   0  -4   27.52    7.62   0
  -4   0  -6    4.67    9.05   0
  -4  -2   0   31.19    9.23   0
  -4  -2   4    0.16    4.40   0
  -3  -1  -3   75.42   11.18   0
  -3   1  -7    3.60    7.01   0
  -5  -1  -5    0.00   10.20   0
  -7  -3   1    3.84    8.10   0
  -7  -3   3    1.17    6.40   0
  -7  -3  -1   -1.04    9.12   0
  -6  -2  -4    1.81   10.60   0
  -4  -2  -2   31.32   10.25   0
  -2   2  -8   -0.39    5.62   0
  -7  -3  -3    1.87    9.74   0
  -5  -3   1    2.98    6.95   0
  -5  -3  -1    0.11    8.49   0
  -5  -3   3    2.61    6.34   0
   0   2  -6   -0.64    2.57   0
  -4  -2  -4    2.64    8.22   0
  -3  -1  -5    1.28    7.13   0
  -5  -3  -3    5.91    9.61   0
  -6  -4   0    0.09    9.45   0
  -6  -4   2    1.69    7.99   0
  -4  -2   6   -0.03    2.69   0
  -6  -4  -2   -2.46    9.79   0
  -1  -1   1 9815.73   36.23   0
  -5  -3   5   -0.19    4.18   0
  -1  -1  -1 9589.36   49.88   0
  -5  -3  -5    2.61    9.32   0
  -4  -2  -6   -1.79    8.92   0
  -2  -2   0    4.91    7.16   0
  -6  -4  -4    1.52    9.90   0
  -6  -4   4    1.58    5.38   0
  -3  -1  -7    2.16    7.59   0
  -2  -2  -2  404.42   17.70   0
  -1   1  -7    0.12    4.81   0
  -3  -3  -1   69.92   11.41   0
  -3  -3   1   61.81    9.05   0
  -2  -2   2  378.18   11.90   0
  -3  -3  -3   31.13   11.30   0
  -1  -1  -3  158.01   10.13   0
  -4  -4  -2    0.72    8.40   0
  -4  -4   0    3.42    7.40   0
  -2  -2  -4   28.09    9.46   0
  -4  -4   2    0.50    6.32   0
  -5  -5  -1    0.20    8.68   0
  -4  -4  -4    0.07    9.73   0
  -5  -5  -3    0.66    8.60   0
  -5  -5   1   -3.22    8.11   0
  -3  -3  -5    2.09    8.25   0
  -3  -3   3   19.34    6.39   0
  -6  -6   0   -4.57    8.18   0
  -4  -4  -6   -1.10    8.49   0
  -2  -2  -6    2.40    7.44   0
  -5  -5   3   -1.89    5.77   0
  -3  -3  -7   -3.44    7.81   0
  -4  -4   4    0.13    4.80   0
   0   0  -4   86.28    6.78   0
  -4  -6  -2   -0.00    8.79   0
  -3  -5  -3    3.72    8.68   0
  -3  -5  -1    1.70    7.68   0
  -2  -2  -8   -0.64    6.12   0
  -4  -6  -4   -0.04    9.05   0
  -4  -6   0    2.29    8.56   0
  -2  -4  -2   24.30   10.08   0
  -3  -5  -5    1.45    8.43   0
  -2  -4  -4    1.32    7.66   0
  -3  -5   1    0.17    6.93   0
  -2  -4   0   24.34    8.22   0
  -4  -6   2   -0.58    7.13   0
  -2  -4  -6    4.06    8.13   0
  -1  -3  -3   58.10    9.89   0
   0   0  -6    0.49    3.53   0
  -1  -3  -5    2.04    6.16   0
  -1  -3  -1  137.02   10.19   0
  -2  -2   4   23.91    3.24   0
  -3  -7  -3    0.73    8.48   0
  -3  -5   3    1.89    5.42   0
  -3  -3   5    0.87    2.50   0
  -2  -4   2   24.76    6.84   0
  -1  -3  -7    0.14    6.45   0
  -3  -7  -1   -3.78    7.87   0
  -2  -6  -4    4.69    9.26   0
  -2  -6  -2    3.93    8.54   0
  -4  -6   4    2.96    4.86   0
  -1  -3   1  129.06    9.37   0
   0  -2  -4   24.20    6.77   0
  -3  -7   1    1.02    7.62   0
  -4  -4   6   -0.21    2.84   0
  -2  -6   0   -4.69    6.90   0
  -1  -5  -5   -0.69    8.36   0
  -1  -5  -3    2.45    7.39   0
   0  -2  -6    2.01    5.55   0
   0  -2  -2    4.90    6.14   0
   0   0  -8    0.49    3.37   0
  -1  -5  -1    1.89    7.87   0
  -2  -8  -2    4.55    9.45   0
   0  -4  -4   -0.47    7.47   0
  -3  -7   3    0.26    5.56   0
  -2  -6   2    1.75    6.47   0
   0  -4  -6   -3.46    7.55   0
  -1  -7  -3   -3.32    8.20   0
  -2  -8   0   -1.39    7.50   0
  -1  -5   1    1.65    7.23   0
   0  -4  -2   19.66    7.51   0
  -1  -7  -1   -0.23    7.26   0
   0  -2   0 4080.52   32.38   0
  -3  -5   5   -0.69    3.68   0
   0  -6  -6   -3.04    8.44   0
   0  -6  -4    4.71    8.99   0
  -2  -4   4   -0.91    3.75   0
   0  -6  -2    0.26    7.85   0
  -2  -8   2    0.50    6.51   0
   0  -4   0   74.31    9.28   0
  -1  -7   1    0.46    7.37   0
   1  -3  -5    0.79    6.00   0
   0  -8   2    0.08    7.75   0
   0  -6   0   -5.93    7.62   0
  -2  -6  -4   -3.68    9.28   0
  -2   0  -4   29.72    3.76   0
  -1  -3  -3   73.10    9.74   0
   1  -5   3    2.31    5.61   0
  -1  -5  -3   -0.40    7.67   0
   0  -8   0    0.47    8.19   0
  -1  -7  -3   -1.92    8.97   0
   1  -7   3   -3.23    6.81   0
   0  -4  -2   27.82    8.86   0
   1  -5   1    0.83    7.06   0
   0  -6  -2    2.09    6.82   0
   1  -7   1    0.04    7.74   0
   1  -3   1  133.01    9.62   0
   0  -8  -2   -0.66    8.53   0
  -2  -4  -6    0.92    6.76   0
   0  -2  -2    2.01    6.73   0
  -1  -5  -5   -2.93    8.75   0
   1  -7  -1    3.49    8.97   0
   1  -5  -1    3.82    7.86   0
   2  -6   4    2.49    5.51   0
   0  -6  -4   -1.47    8.75   0
   2  -8   2    2.69    6.64   0
   2  -6   2    0.51    5.85   0
  -1  -3  -5   -2.81    5.65   0
   0  -4  -4   -1.20    7.34   0
   1  -3  -1  130.85   10.73   0
   2  -4   4    1.39    3.91   0
   1  -7  -3    3.18    8.59   0
   2  -8   0   -0.21    7.45   0
   2  -6   0    1.68    7.14   0
   2  -4   2   22.43    6.80   0
   1  -5  -3   -1.22    7.24   0
   2  -4   6   -0.16    2.80   0
   2  -8  -2    0.48   10.01   0
   0  -6  -6   -1.92    8.54   0
   2  -6  -2   -2.21    8.16   0
   2  -4   0   28.66    7.91   0
   3  -7   3   -1.34    5.83   0
   3  -7   1   -0.51    6.89   0
  -3  -1  -7    0.51    3.29   0
   0  -2  -4   24.36    7.10   0
   1  -3  -3   70.84    9.90   0
   3  -7  -1   -2.63    8.43   0
   0  -4  -6    3.16    7.98   0
   1  -5  -5    0.12    8.64   0
   3  -5   3   -1.54    5.63   0
   2  -6  -4    0.98    9.27   0
   2  -4  -2   26.06    9.91   0
   3  -5   1    5.82    7.26   0
   3  -5   5    0.12    4.30   0
   3  -7  -3   -2.44    7.61   0
   3  -5  -1    1.91    7.62   0
  -1  -1  -5    2.09    4.46   0
   1  -1   1 9725.17   34.39   0
   4  -6   2   -1.81    7.58   0
   2  -4  -4    0.21    7.53   0
   4  -6   0   -0.11    8.95   0
   1  -3  -5   -2.95    7.31   0
   3  -5  -3    0.71    8.90   0
   4  -6   4   -0.90    5.36   0
  -2  -2  -8    1.04    4.70   0
   2  -2   2  373.28   11.69   0
   4  -6  -2   -1.12    9.27   0
   2  -2   0    1.58    6.77   0
   1  -1  -1 9685.51   49.62   0
   3  -5  -5    6.17    8.90   0
   3  -3   1   67.86    9.60   0
   2  -4  -6    1.01    9.69   0
   4  -6  -4    5.48    9.49   0
   2  -2  -2  385.29   17.21   0
   3  -3  -1   73.15   11.19   0
   3  -3   3   20.18    6.46   0
   4  -4   0   -0.18    8.41   0
   4  -4   2    0.44    6.22   0
   1  -3  -7   -1.58    7.11   0
   4  -4  -2    3.43    8.51   0
   3  -3  -3   25.94    9.82   0
   1  -1  -3  155.31   10.75   0
   5  -5  -1    2.00    9.99   0
   5  -5   1    2.57    8.32   0
   2  -2  -4   22.98   10.33   0
   2  -2   4   28.49    3.65   0
   4  -4  -4   -0.15    9.45   0
   4  -4   4    0.53    5.43   0
   5  -5  -3   -2.98    9.23   0
   5  -5   3   -0.86    6.47   0
   6  -6   0   -0.47    9.64   0
  -1  -1  -7    0.99    4.31   0
   3  -3  -5   -1.49    8.06   0
   4  -4  -6    1.31    9.64   0
   2  -2  -6    3.36    7.32   0
   1  -1  -5    3.28    5.95   0
   3  -3  -7    3.66    7.12   0
   5  -3  -1    2.72    7.70   0
   6  -4  -2   -0.06    9.12   0
   6  -4   0   -3.65    8.49   0
   5  -3  -3    0.31    7.36   0
   6  -4  -4   -3.73    9.50   0
   4  -2  -2   22.06    9.23   0
   5  -3   1    0.51    6.26   0
   4  -2  -4    1.77    7.40   0
   4  -2   0   30.82    8.57   0
   5  -3  -5   -0.16    8.06   0
   6  -4   2    0.67    7.22   0
   2  -2  -8    0.05    5.70   0
   3  -1  -3   66.68    9.78   0
   3  -1  -1  136.77   11.02   0
   4  -2  -6    0.02    7.53   0
   3  -1  -3   67.09    8.79   0
   4   4   4    0.80    4.05   0
   3   1  -1  137.90   10.48   0
   5   3   1   -2.37    5.86   0
   6   4   2   -1.36    6.22   0
   7   1  -3    0.14    7.79   0
   8   2  -2   -0.08    7.90   0
   4  -4  -6   -1.20    5.90   0
   6   0  -4   -1.54    9.50   0
   2   0  -2    3.37    6.71   0
   6   2  -2   -4.18    8.58   0
   7   3  -1   -1.32    8.57   0
   5   1  -3   -1.33    7.75   0
   1  -5  -5    0.21    3.02   0
   5  -1  -5   -1.21    8.73   0
   3   3   1   65.41    7.93   0
   4   0  -4    1.96    7.54   0
   4   4   2    0.91    5.20   0
   5   3  -1    3.82    7.32   0
   6   4   0    1.92    9.16   0
   4   2  -2   26.56   10.00   0
   2   2   0    1.91    5.83   0
   5   5   3   -2.92    4.71   0
   4  -2  -6    2.20    7.64   0
   7   3  -3    1.47    9.03   0
   6   2  -4    5.04    9.84   0
   3   1  -3   79.25   11.01   0
   6   0  -6   -1.47    8.81   0
   3  -1  -5    0.58    6.33   0
   5   1  -5   -1.97    9.76   0
   6   4  -2    0.24    9.14   0
   2  -4  -6   -1.18    4.64   0
   4   4   0    1.37    7.30   0
   5   5   1    3.16    7.13   0
   5   3  -3   -3.45    8.70   0
   3   3  -1   71.89   10.11   0
   4   2  -4    4.40    8.26   0
   4   0  -6   -1.37    8.45   0
   2   0  -4   29.22    8.43   0
   1   1  -1 9700.10   49.29   0
   5   5  -1    0.61    8.21   0
   6   4  -4   -4.28    8.98   0
   6   6   0    1.51    7.42   0
   1  -3  -5    0.67    3.95   0
   2   2  -2  385.04   16.81   0
   4   4  -2   -0.54    7.59   0
   3   1  -5    1.65    8.28   0
   5   3  -5    5.36    8.96   0
   3   3  -3   28.97    9.56   0
   5   5  -3    3.28    8.30   0
   3  -1  -7    0.28    6.89   0
   4   2  -6    0.94    9.09   0
   3   5   3   -0.57    3.63   0
   4   4  -4    0.57    8.91   0
   4   6   2   -0.39    5.41   0
   3   5   1   -0.05    5.20   0
   4   6   4   -0.45    3.64   0
   2   4   2   24.95    5.50   0
   4   6   0    1.93    7.70   0
   2   0  -6   -4.20    6.75   0
   2   2  -4   28.95    8.99   0
   3   5  -1    3.67    7.49   0
   1   1  -3  138.00   10.74   0
   2   4   0   27.47    7.29   0
   3   1  -7    2.58    7.61   0
   3   3  -5   -1.39    7.05   0
   4   6  -2   -0.92    8.06   0
   4   4  -6    0.60    7.47   0
   2   4  -2   29.61    9.30   0
   3   5  -3    1.53    8.10   0
   4   6  -4    0.83    8.20   0
   2   2  -6   -1.09    7.87   0
   3   3  -7   -3.42    7.78   0
   3   5  -5    0.06    8.23   0
   1   1  -5   -0.06    6.96   0
   1   3  -1  139.28   10.33   0
   1   3   1  137.76    7.50   0
   2   0  -8   -2.33    6.47   0
   2   4  -4   -2.71    7.73   0
   1  -3  -7    0.02    4.02   0
   1   3  -3   69.53   10.54   0
   0  -2  -4   29.61    4.54   0
   1  -1  -7    0.27    5.49   0
   2   4  -6   -1.87    9.70   0
   3   7  -1   -0.36    6.62   0
   2   2  -8   -0.27    7.45   0
   3   7  -3   -0.52    7.54   0
   3   7   1    1.34    5.83   0
   1   1  -7   -1.75    7.37   0
   1   3  -5    2.88    7.34   0
   2   6  -2    1.57    7.49   0
   2   6   0    1.95    5.92   0
   2   6  -4    0.20    8.97   0
   0   0  -4   75.69    7.77   0
   1   3  -7   -1.72    8.67   0
   1   5  -3    3.63    7.23   0
   1   5  -1    2.24    6.89   0
   3   7   3   -0.63    3.98   0
   0   2  -4   29.89    8.06   0
   0   2  -2    4.31    7.05   0
   1   5  -5   -2.18    9.31   0
   2   6   2   -1.00    4.27   0
   0   0  -6   -1.54    5.27   0
   0  -2  -6    0.16    3.83   0
   0   2  -6   -1.34    6.76   0
   2   8  -2   -1.27    6.98   0
   0   4  -4    2.99    7.95   0
   1   5   1    2.20    5.22   0
   2   8   0   -1.20    6.56   0
   1   7  -3   -1.25    7.84   0
   0   4  -6   -0.54    8.69   0
  -5   1   3    0.74    2.06   0
  -1   3  -5    1.28    6.58   0
   0   2  -4   26.56    6.87   0
   3   1  -3   65.70    4.19   0
  -4   2  -2   26.76    8.13   0
  -2   4  -6   -4.44    8.11   0
  -5   3  -3    0.57    7.08   0
  -3   1  -1  133.42    9.30   0
  -7   3  -1    0.90    6.22   0
  -6   2   0   -0.10    4.74   0
  -6   4  -4   -0.78    7.61   0
  -3   3  -5    0.43    7.87   0
  -2   2  -4   25.95    9.27   0
  -4   4  -6    4.99    8.58   0
  -5   1   1    0.81    4.02   0
  -1   1  -3  136.59   10.28   0
   1   3  -7    1.60    7.06   0
  -7   3  -3    5.22    6.86   0
  -5   3  -5   -4.05    8.02   0
  -4   2  -4   -1.45    7.28   0
  -6   2  -2    2.51    6.34   0
  -1   3  -7   -0.44    7.99   0
  -3   1  -3   65.78   10.16   0
  -3   3  -7    0.56    8.54   0
   0   2  -6    1.33    6.33   0
  -5   1  -1    3.14    6.43   0
  -8   2   2   -1.38    4.09   0
  -2   2  -6    3.72    8.40   0
  -8   2   0   -0.68    5.05   0
  -6   2  -4   -0.79    8.42   0
  -4   2  -6   -2.52    9.02   0
  -8   2  -2    0.71    6.85   0
  -5   1  -3   -1.82    6.96   0
  -1   1  -5    7.15    7.67   0
   1   1  -5    2.66    6.01   0
  -3   1  -5    2.73    7.95   0
  -2   0   0 4096.21   25.85   0
   4   2  -6    2.11    3.87   0
  -7   1  -1    5.38    6.42   0
  -7   1   1   -1.52    4.41   0
  -2   2  -8    2.77    8.89   0
   0   2  -8   -0.52    6.89   0
  -5   1  -5   -2.00    9.68   0
  -2   0  -2   -1.97    7.11   0
  -7   1  -3    2.67    7.37   0
   0   0  -2 4057.82   30.52   0
   2   2  -8    0.14    6.29   0
  -4   0  -2   23.22    7.95   0
  -4   0   0   73.37    7.30   0
  -3   1  -7   -4.66    8.64   0
  -1   1  -7   -0.78    8.36   0
  -2   0  -4   38.35    9.26   0
   3   1  -5    0.38    3.92   0
  -4   0  -4   -2.25    7.94   0
   1   1  -7    5.13    7.09   0
  -7   1   3   -0.31    2.56   0
  -6   0  -2    1.56    6.35   0
   0   0  -4   82.31    8.58   0
  -6   0  -4   -4.23    9.26   0
  -2   0  -6   -1.57    7.87   0
  -6   0   0    0.75    4.88   0
  -4   0  -6   -1.91    9.67   0
  -6   0  -6    0.67    9.29   0
   0   0  -6    3.27    7.09   0
  -8   0  -2   -0.35    6.61   0
  -2   0  -8    3.47    8.14   0
   3   1  -7    2.82    4.60   0
  -8   0   0    0.19    4.89   0
  -5  -1  -5   -5.18    9.73   0
  -5  -1  -3   -2.18    7.20   0
  -3  -1  -5   -2.00    7.91   0
  -3  -1  -3   67.15   10.81   0
   0   0  -8   -2.89    7.32   0
  -7  -1  -3    2.62    8.13   0
  -3  -1  -7    1.81    8.88   0
  -1  -1  -5    0.67    7.93   0
  -5  -1  -1   -1.29    6.03   0
  -4   0   2   27.12    3.12   0
  -6   0   2   -0.43    2.88   0
  -3  -1  -1  137.15   10.39   0
  -1  -1  -7   -0.42    8.27   0
  -1  -1  -3  140.39   11.18   0
  -7  -1  -1   -1.82    6.32   0
   2   0  -8   -0.38    5.84   0
  -6  -2  -4   -2.28    8.89   0
  -4  -2  -6    0.13    9.24   0
  -4  -2  -4   -2.82    6.80   0
  -8   0   2   -0.67    3.39   0
  -2  -2  -6    0.22    8.34   0
  -2  -2  -8    2.41    8.85   0
   1  -1  -7   -1.18    7.14   0
   1  -1  -5    1.78    6.06   0
  -6  -2  -2   -2.48    6.59   0
  -2  -2  -4   29.70   10.12   0
  -8  -2  -2   -2.77    6.83   0
  -4  -2  -2   24.32    9.07   0
  -7  -1   1    0.74    4.60   0
  -5  -3  -5   -0.02    8.41   0
  -3  -3  -7   -0.96    8.52   0
   0  -2  -8   -1.58    7.75   0
  -5  -1   1    0.46    4.16   0
  -1  -1  -1 9716.76   47.78   0
   0  -2  -6    1.81    6.61   0
  -7  -3  -3    3.36    7.05   0
  -3  -3  -5    1.98    8.55   0
  -5  -3  -3    0.66    7.53   0
  -2  -2  -2  354.10   15.63   0
  -8  -2   0   -0.63    4.76   0
  -1  -3  -7    1.81    7.69   0
   0  -2  -4   25.83    8.16   0
  -6  -2   0   -4.93    4.72   0
  -4  -4  -6   -1.61    8.53   0
  -3  -3  -3   20.14    9.75   0
  -6  -4  -4    2.91    7.37   0
  -1  -3  -5    1.34    6.83   0
  -7  -3  -1   -1.14    6.06   0
  -4  -4  -4    0.18    7.99   0
   2  -2  -8    1.49    5.23   0
  -4  -2   0   22.12    5.93   0
  -2  -4  -6    0.54    7.85   0
  -5  -3  -1   -0.39    5.14   0
   2  -2  -2  375.95   14.80   0
   6  -4   0   -0.41    9.46   0
   3  -1   1  139.17   10.54   0
   5  -5  -3   -1.80    7.92   0
   3  -5  -5    0.51    6.79   0
   4  -2   0   26.10    9.25   0
   3  -3  -3   28.26    9.03   0
   5  -3  -1    3.05    7.89   0
   6  -2   4    4.95    7.39   0
   0  -4  -6    0.16    3.81   0
   7  -3   3    1.23    7.24   0
   2   0   2   -0.45    4.55   0
   5  -1   5    0.22    5.93   0
   4  -4  -4    0.40    7.31   0
   6  -4  -2    2.05    9.19   0
   6  -2   2   -3.84    7.37   0
   7  -3   1   -1.35    8.44   0
   5  -1   3    0.60    6.29   0
   0  -2  -4   27.98    4.58   0
   4  -2  -2   27.77    9.52   0
   3  -1  -1  139.64   11.10   0
   5  -3  -3   -0.05    7.68   0
   6  -2   0   -3.87    7.78   0
   7  -3  -1    0.89    9.66   0
   4   0   6    1.52    4.20   0
   5  -1   1   -0.85    7.55   0
   4   0   4    0.63    4.65   0
   6  -4  -4   -1.42    7.38   0
   8  -2   2   -3.41    7.66   0
   3  -3  -5    1.43    5.96   0
   2  -2  -4   19.89    6.51   0
   4  -4  -6    4.75    6.92   0
   4   0   2   22.12    7.17   0
   7  -1   3    0.79    7.58   0
   6  -2  -2    1.36    6.99   0
   7  -3  -3   -0.08    8.13   0
   5  -1  -1    2.70    7.93   0
   8  -2   0    2.73    8.10   0
   7  -1   1   -0.51    8.14   0
   2   0   0 4077.27   33.14   0
   4  -2  -4    0.86    7.29   0
   5  -3  -5    1.60    7.79   0
   6   0   4    1.56    6.35   0
   6   0   6    1.46    4.74   0
   4   0   0   79.34    9.52   0
   6   0   2   -2.05    7.04   0
   8  -2  -2    0.60    8.69   0
   3  -1  -3   67.88    8.89   0
   7  -1  -1    2.56    8.67   0
   6  -2  -4    0.68    8.35   0
   5  -1  -3   -2.11    7.12   0
   6   0   0    2.24    7.16   0
   8   0   2   -3.66    7.62   0
   7  -1  -3    4.34    8.63   0
   8   0   0    0.63    7.64   0
   4   0  -2   23.95    8.64   0
   4  -2  -6   -3.92    6.58   0
   5   1   3   -1.65    5.30   0
   6   0  -2    0.36    8.00   0
   3   1   3   57.08    6.92   0
   5   1   5   -0.30    4.82   0
   2   0  -2    1.60    7.01   0
   5   1   1    2.24    7.02   0
   7   1   3   -0.42    6.24   0
   8   0  -2    5.53    8.69   0
   1  -3  -7   -0.96    3.64   0
   3   1   5   -0.14    2.95   0
   5  -1  -5    2.55    8.22   0
   7   1   1   -1.91    7.92   0
   3  -1  -5    2.89    5.89   0
   3   1   1  139.07    9.53   0
   7   1  -1    0.58    8.77   0
   5   1  -1    4.70    7.04   0
   6   0  -4    0.07    9.12   0
   4   0  -4   -0.94    6.89   0
   3   1  -1  138.96   11.61   0
   7   1  -3   -2.61    8.57   0
   5   1  -3   -2.37    7.59   0
   6   2   2   -1.87    7.41   0
   8   2   2    2.90    7.38   0
   6   2   4   -0.18    6.38   0
   8   2   0    1.59    8.31   0
   6   0  -6   -2.91    7.71   0
   6   2   0    2.22    8.08   0
   1  -1  -5    2.30    4.49   0
   2   0  -4   25.95    6.99   0
   8   2  -2    0.66    9.33   0
   6   2  -2   -1.15    8.88   0
   3  -1  -7    0.11    6.14   0
   4   0  -6    0.02    8.21   0
   4   2   2   25.34    7.88   0
   3   1  -3   72.82   10.28   0
   4   2   0   25.13    8.88   0
   5   1  -5    2.74    9.95   0
   4   2   4   -0.97    4.47   0
   7   3   1   -0.13    8.38   0
   2  -2  -8   -2.52    4.93   0
   6   2  -4    1.84    9.64   0
   7   3  -1   -0.56    9.29   0
   7   3   3    1.57    7.21   0
   4   2  -2   29.29   10.41   0
   7   3  -3   -0.41    9.61   0
   5   3   1    2.09    7.31   0
   3   1  -5   -2.04    7.46   0
   5   3  -1   -0.53    8.63   0
   4   2  -4   -0.95    8.11   0
   5   3   3    2.20    6.50   0
   5   3  -3   -0.57    9.46   0
   6   4   0    4.10   11.08   0
   6   4  -2    0.62   11.09   0
   6   4   2    2.70    9.07   0
   1   1  -1 9720.39   53.17   0
   5   3  -5   -8.98    9.42   0
  -2  -6   0   -1.97    6.57   0
  -2  -4  -2   26.19    9.18   0
  -1  -5   1   -0.51    6.44   0
  -3  -7  -1    4.22    7.81   0
  -3  -5  -3   -0.97    7.65   0
  -1  -3  -1  138.94   10.41   0
  -4  -6  -4   -0.02    8.28   0
  -3  -1  -5    0.96    5.19   0
  -4  -2  -6    0.68    6.61   0
  -2  -8   2   -3.16    5.77   0
  -1  -7   3   -0.55    5.54   0
   0  -4   2   22.77    5.19   0
  -3  -3  -5    0.80    6.59   0
  -2  -6  -2   -2.21    8.03   0
  -2  -2  -4   25.85    8.47   0
  -4  -4  -6   -0.32    7.20   0
  -3  -7  -3    0.51    7.19   0
  -2  -8   0    0.09    7.18   0
  -1  -7   1    2.25    7.42   0
  -1  -5  -1    6.58    6.49   0
   0  -2   0 4079.32   30.19   0
  -3  -5  -5   -4.70    7.86   0
  -2  -4  -4    1.59    7.29   0
   0  -6   4   -2.57    4.25   0
  -2  -8  -2    2.40    8.61   0
   0  -6   6   -1.60    3.07   0
  -1  -7  -1    2.23    8.13   0
  -1  -3  -3   69.17    9.99   0
  -1  -1  -3  138.96    8.83   0
   0  -6   2   -0.46    5.09   0
   0  -4   0   80.39    8.57   0
  -2  -6  -4    2.29    8.89   0
  -1  -5  -3   -4.11    7.52   0
   0  -6   0   -1.32    6.64   0
  -3  -3  -7    1.82    6.91   0
  -1  -7  -3   -1.63    8.42   0
   0  -8   2    1.86    5.78   0
  -2  -4  -6    3.22    9.19   0
  -2  -2  -6   -0.31    6.42   0
   0  -4  -2   29.05    8.64   0
   0  -8   0   -1.82    6.58   0
   0  -6  -2    0.64    6.91   0
  -1  -5  -5   -2.71    9.56   0
  -1  -3  -5    1.75    7.63   0
   0  -2  -2    0.29    5.89   0
   0  -8  -2   -1.40    8.06   0
   1  -5   1    3.19    6.29   0
   1  -5   3   -0.08    3.86   0
  -2   0  -6   -0.50    4.21   0
   0  -6  -4    5.11   10.08   0
   1  -7   1    2.44    6.76   0
   1  -7   3    0.41    5.17   0
   0  -4  -4   -3.14    7.21   0
  -3   1  -7    1.54    3.64   0
  -1  -1  -5    2.91    5.61   0
   1  -7  -1   -0.22    7.89   0
   1  -5  -1    3.01    7.52   0
   1  -3   1  130.30    8.51   0
  -1   1  -3  141.31    4.12   0
  -2  -2  -8    1.74    5.81   0
  -1  -3  -7    3.90    7.57   0
   0  -6  -6   -0.47    9.59   0
   0  -2  -4   29.12    7.72   0
   1  -7  -3    1.49    8.53   0
   1  -5  -3    2.59    7.69   0
   1  -5   5   -0.47    2.67   0
   1  -3  -1  141.08   10.15   0
   1  -3   3   65.02    4.73   0
   0  -4  -6    4.10    8.78   0
   1  -5  -5    0.80    9.58   0
   1  -3  -3   70.34   10.44   0
   2  -8   0   -0.58    6.40   0
   2  -8   2    0.52    6.13   0
   2  -6   0   -0.02    7.17   0
   2  -8  -2    1.19    8.29   0
   2  -6  -2   -0.83    8.13   0
   2  -6   2    0.05    5.66   0
   0  -2  -6   -3.57    6.63   0
   2  -6  -4   -1.61    7.82   0
  -2   0  -8    0.38    4.46   0
   1  -3  -5   -2.47    6.81   0
   2  -4  -2   27.20    9.79   0
   2  -4   0   27.32    8.11   0
   2  -6   4   -0.77    4.00   0
   2  -4  -4   -2.08    7.78   0
   3  -7  -1   -0.58    7.54   0
   3  -7  -3   -2.75    7.04   0
   3  -7   1   -1.70    6.57   0
   1  -3  -7   -6.80    8.17   0
   2  -4   2   25.94    5.79   0
   0  -2  -8   -2.17    6.20   0
   2  -4  -6    0.15    9.05   0
   3  -5  -1    2.34    7.82   0
   3  -5  -3   -1.74    7.29   0
   1  -1  -3  147.57   10.17   0
  -1   1  -5    3.54    3.53   0
   1  -1  -1 9706.47   48.71   0
   3  -7   3    2.30    4.69   0
   3  -5  -5   -2.70    6.89   0
   3  -5   1    2.33    5.48   0
   1  -1  -5    6.24    6.70   0
   2  -2  -4   25.94    9.21   0
   2  -2  -2  377.96   16.25   0
   4  -6  -4    6.66    8.85   0
   4  -6  -2   -2.21    8.58   0
   4  -6   0    2.88    7.66   0
   2  -2  -6    3.99    7.02   0
   3  -3  -3   32.21   10.47   0
   1  -1  -7    0.19    6.33   0
   3  -3  -5   -0.58    7.83   0
   2  -2   0    0.35    6.78   0
   3  -3  -1   68.99   10.05   0
   4  -4  -4    0.26    8.56   0
   2  -2  -8    2.96    7.20   0
   3  -3  -7    0.95    7.32   0
   4  -4  -2    2.03    7.44   0
   3  -5   3   -1.01    4.22   0
   4  -6   2    1.58    5.61   0
   4  -4  -6    2.57    8.38   0
   5  -5  -3   -1.37    7.99   0
   4  -4   0    0.64    6.09   0
   5  -5  -1   -0.90    7.97   0
   0  -2  -2    0.40    5.16   0
   3  -3  -1   70.86    9.62   0
   5  -5  -1   -1.19    8.68   0
   5  -1   3    0.45    3.55   0
   2  -6  -4   -1.30    8.75   0
   3  -5  -3   -1.10    8.17   0
   7  -3   3    0.91    4.89   0
   0  -4  -4   -3.05    6.73   0
   6  -4   0    2.03    8.03   0
  -1  -5  -5    0.73    6.76   0
   4  -4  -2   -1.60    7.75   0
   4  -2   0   25.78    7.13   0
   1  -3  -3   70.50    9.68   0
   6  -2   2    1.57    5.02   0
   1  -1  -1 9999.99   47.52   0
   4  -6  -4    0.88    9.00   0
   1  -5  -5    0.93    9.50   0
   5  -5  -3   -5.51    8.65   0
   5  -3  -1    0.88    7.19   0
   0  -6  -6   -2.06    7.38   0
   2  -4  -4    3.04    7.67   0
   2  -2  -2  368.38   16.18   0
   7  -3   1    2.34    6.84   0
   3  -3  -3   32.55   10.66   0
   6  -4  -2   -2.52    8.86   0
   3  -5  -5   -0.58    9.00   0
   4  -4  -4    3.22    9.01   0
   5  -1   1    0.05    5.59   0
   6  -2   0    0.07    6.01   0
   3  -1  -1  141.59   10.50   0
   4  -2  -2   24.21    8.59   0
   7  -3  -1    4.81    7.16   0
   5  -3  -3    0.54    8.28   0
   4   0   2   25.77    4.94   0
   8  -2   2    2.44    4.90   0
   0  -4  -6    4.22    7.53   0
   6  -4  -4   -0.37    8.74   0
   7  -1   3   -0.94    3.95   0
   1  -3  -5   -1.00    7.11   0
   2  -4  -6    0.23    7.89   0
   0  -2  -4   21.59    6.64   0
   3  -3  -5    3.55    8.02   0
   6  -2  -2    0.36    7.54   0
   7  -3  -3   -2.88    8.69   0
  -3  -3  -5    1.10    3.09   0
   2  -2  -4   26.82    9.32   0
   4  -4  -6    3.49    8.52   0
   5  -1  -1    1.76    7.43   0
   8  -2   0   -2.00    5.53   0
   7  -1   1   -3.34    5.71   0
  -2  -2  -4   23.76    4.56   0
   2   0   0 4085.16   27.76   0
   4  -2  -4   -0.22    7.47   0
   5  -3  -5   -2.51    7.28   0
  -4  -4  -6    0.39    2.77   0
   1  -1  -3  126.21    9.76   0
   8  -2  -2   -0.02    7.93   0
   3  -1  -3   56.02    9.84   0
   4   0   0   63.22    7.46   0
   6  -2  -4    2.22    8.29   0
   6   0   4    1.47    2.38   0
   7  -1  -1    0.56    7.20   0
   5  -1  -3    3.40    7.03   0
   6   0   2    1.71    3.69   0
   1  -3  -7   -0.13    6.93   0
   3  -3  -7   -2.52    7.27   0
   2  -2  -6   -0.40    6.90   0
   4  -2  -6    1.95    8.51   0
   6   0   0    2.50    5.20   0
   7  -1  -3   -0.62    7.34   0
   0  -2  -6    2.85    5.49   0
   3  -1  -5   -2.24    6.85   0
   4   0  -2   31.86    7.94   0
   2   0  -2    0.52    6.77   0
   5  -1  -5    5.56    8.96   0
   6   0  -2    1.25    6.36   0
   8   0   2    0.41    4.24   0
   1  -1  -5    2.74    6.44   0
   8   0   0   -0.43    5.17   0
   8   0  -2   -2.49    6.86   0
   2  -2  -8    0.07    7.39   0
   4   0  -4    0.97    6.91   0
   6   0  -4    5.27    8.35   0
   3  -1  -7   -3.47    7.63   0
  -2  -2  -6    0.37    4.09   0
   2   0  -4   25.17    8.23   0
  -3  -3  -7   -1.40    3.51   0
   0  -2  -8    3.43    5.63   0
   6   0  -6   -1.85    9.56   0
   1  -1  -7   -1.31    6.58   0
   4   0  -6    1.31    9.01   0
   5   1  -1    7.34    6.31   0
   7   1  -1   -0.09    6.94   0
   5   1   1    0.60    4.78   0
   5   1  -3    2.00    7.19   0
   7   1  -3   -0.01    7.57   0
   7   1   1   -0.22    5.29   0
   2   0  -6    0.07    6.92   0
   3   1  -1  137.32   10.11   0
   3   1  -3   67.52   10.49   0
   5   1  -5    0.11    9.10   0
   0   0  -4   81.56    8.59   0
   3   1  -5    2.75    8.11   0
   2   0  -8   -0.85    7.48   0
   0   0  -6   -3.93    6.48   0
   3   1  -7    0.08    8.89   0
   6   2  -4    2.99    9.36   0
   6   2  -2    1.76    7.66   0
   8   2  -2   -1.90    7.27   0
   4   2  -4    3.14    8.88   0
   5   3  -5   -1.60    8.83   0
   0   4   0   79.12    7.52   0
   2   6  -2   -2.60    7.62   0
   0   8   2    0.99    4.32   0
   4   6  -4   -2.89    7.50   0
   5  -1  -5    5.64    7.43   0
   3   7  -3   -2.52    7.74   0
   6   0  -6    1.78    8.14   0
   1   7  -1   -0.06    7.02   0
   0   6   0    3.08    5.41   0
   2   8  -2   -0.58    6.89   0
  -1   7   3    0.54    2.65   0
   3  -3  -3   22.71    4.54   0
   3   3  -5   -3.48    8.76   0
   5  -3  -5   -0.51    4.65   0
   2   4  -4    2.14    8.06   0
   3   5  -5   -2.15    9.01   0
   4   2  -6    6.09    9.29   0
   4   4  -6   -1.26    9.43   0
   2   2  -4   29.02    9.17   0
   2   6  -4   -0.19    9.04   0
   3   1  -5   -4.16    7.05   0
   0   8   0   -0.13    5.00   0
   1   3  -3   66.40   10.87   0
   1   5  -3    3.26    7.39   0
   1   7  -3    1.99    8.12   0
   4   0  -6   -0.84    7.84   0
  -1   5   1    3.59    3.88   0
   2   0  -4   28.25    7.47   0
   0   4  -2   25.34    7.87   0
   0   6  -2    2.99    6.88   0
   1   1  -3  141.38   11.36   0
   3  -1  -5   -0.50    6.04   0
  -1   7   1   -0.05    4.03   0
  -1   3   1  131.18    4.68   0
   0   8  -2    1.73    6.32   0
   2   4  -6   -1.93    9.40   0
   3   3  -7   -1.33    8.80   0
   4  -4  -4    0.15    2.69   0
   0   2  -2    5.32    7.20   0
   1   5  -5    0.79    9.58   0
   2   2  -6    2.62    8.51   0
   1   3  -5   -0.38    7.97   0
   3   1  -7    2.97    8.15   0
  -1   5  -1   -0.31    5.65   0
  -1   7  -1    0.01    5.53   0
   0   6  -4   -0.03    8.70   0
   0   4  -4    2.29    7.32   0
   1   1  -5    5.04    7.84   0
   2   0  -6   -0.76    6.49   0
  -1   7  -3   -1.38    6.84   0
  -1   3  -1  142.22    9.15   0
  -1   5  -3   -0.89    7.36   0
   0   2  -4   28.31    8.93   0
   0   6  -6    0.24    8.75   0
   3  -1  -7   -1.25    6.66   0
   1   3  -7   -0.16    9.79   0
   2   2  -8   -0.93    8.82   0
   0   4  -6    0.75    9.36   0
   3  -3  -5    0.44    3.81   0
  -1   5  -5    1.58    9.02   0
   1   1  -7    4.02    8.44   0
  -2   8  -2    0.87    6.02   0
  -2   8   0   -0.65    4.26   0
   0   2  -6   -0.05    7.86   0
   2   0  -8   -3.77    6.73   0
   0   0  -2 4075.37   31.95   0
  -2   6  -2    2.13    6.21   0
  -2   6   0   -1.23    4.04   0
  -1   3  -5   -0.02    7.57   0
   1  -1  -5    4.01    6.43   0
  -2   6  -4   -1.26    7.09   0
   4  -4  -6   -1.09    3.50   0
   0   0  -4   81.11    9.12   0
  -2   8   2    1.12    3.08   0
   0   2  -8   -0.90    8.38   0
  -2   4  -2   26.82    8.02   0
  -1   3  -7    6.08    8.75   0
  -2   4  -4   -2.07    6.99   0
   0   0  -6    0.74    6.42   0
   1  -1  -7   -2.21    7.54   0
  -2   4  -6    1.36    9.10   0
  -1   1  -3  138.75   11.24   0
  -3   7  -3   -0.83    6.19   0
  -1   1  -5    2.63    8.04   0
   2  -2  -8    1.50    5.94   0
  -2   4   0   24.02    5.58   0
   0   0  -8   -0.93    8.22   0
  -3   7  -1    0.83    5.00   0
  -1   1  -7    3.36    8.78   0
  -3   5  -5    1.21    7.46   0
  -3   5  -3    3.49    7.28   0
  -2   2  -6   -2.18    8.38   0
  -2   2  -4   26.01    9.84   0
  -1   1  -1 9718.96   45.65   0
  -2   2  -8    4.23   10.04   0
  -3   5  -1   -2.18    5.51   0
  -2   2  -2  367.32   14.74   0
  -4   6  -4    5.97    7.47   0
  -3   3  -7    3.13    8.39   0
  -3   3  -5   -2.65    6.93   0
  -3   3  -3   29.11    9.46   0
   0  -2  -6   -1.59    5.90   0
  -4   4  -6   -0.02    8.35   0
  -4   6  -2    1.78    6.50   0
  -1  -1  -7    0.04    7.65   0
  -1  -1  -5    1.65    7.75   0
   0  -2  -8    3.01    6.66   0
  -4   4  -4   -1.30    8.67   0
  -2   0  -8   -2.79    7.65   0
  -2   0  -6   -4.84    7.64   0
  -3   1  -7    1.42    8.51   0
  -2   0  -4   32.38    8.83   0
  -3   1  -5    2.47    6.77   0
  -4   2  -6    5.14    9.52   0
  -2   2  -8   -1.80    5.30   0
  -8  -2   0    3.10    8.35   0
  -8  -2   2   -1.34    7.07   0
  -4   0  -6    1.33    7.66   0
  -6  -2   0   -0.37    7.99   0
  -6  -2   2    3.22    7.48   0
  -8  -2  -2   -5.72    9.54   0
  -3  -1  -3   72.27   10.57   0
  -6  -2  -2   -0.98    9.37   0
  -5  -1  -5   -2.45    9.54   0
  -6  -2   4    2.69    6.04   0
  -6  -2  -4   -0.07    9.93   0
  -4  -2   0   29.86    9.24   0
  -4  -2   2   22.84    7.88   0
  -4  -2  -2   35.51   10.77   0
  -3  -1   5    0.71    2.75   0
  -7  -3  -1    1.18    9.41   0
  -7  -3   1   -3.14    7.64   0
  -3  -1  -5   -2.73    7.67   0
  -7  -3  -3    0.73    8.31   0
  -7  -3   3   -1.16    6.70   0
  -4  -2  -4   -0.87    8.35   0
  -1   1  -7   -0.19    4.46   0
  -5  -3  -1    3.18    8.44   0
  -5  -3   1   -0.62    6.97   0
  -4  -2   4    0.82    4.59   0
  -5  -3  -3    0.04    9.44   0
  -5  -3   3   -0.19    6.71   0
  -4  -2  -6    0.45    9.66   0
  -3  -1  -7    1.65    7.19   0
  -6  -4  -2    0.96   10.00   0
  -6  -4   0    3.90    9.99   0
  -5  -3  -5   -0.97    9.21   0
  -1  -1  -1 9696.01   49.74   0
  -6  -4  -4   -2.46    9.61   0
  -6  -4   2   -0.39    7.67   0
  -2  -2  -2  398.16   17.49   0
  -2  -2   0    2.91    7.23   0
  -1  -1  -3  158.48   10.21   0
  -3  -3  -1   64.48   11.48   0
  -3  -3  -3   29.28   11.45   0
  -2  -2  -4   28.74    9.25   0
  -1  -1   1 9712.31   37.90   0
  -6  -4   4    1.50    5.96   0
  -5  -3   5    1.34    4.39   0
  -4  -4  -2    2.09    8.62   0
  -3  -3   1   73.47    9.64   0
  -4  -4  -4    3.01    9.47   0
  -4  -4   0   -1.65    7.49   0
  -3  -3  -5    1.47    9.15   0
   0   0  -4   90.48    6.39   0
  -5  -5  -3   -2.47    9.22   0
  -5  -5  -1   -2.75    9.90   0
  -2  -2  -6   -3.94    6.89   0
  -2  -2   2  360.94   12.42   0
  -5  -5   1    2.00    8.39   0
  -4  -4  -6    0.95    8.29   0
  -4  -4   2   -2.00    5.83   0
  -6  -6   0    1.06    8.69   0
  -3  -3  -7   -0.49    7.65   0
  -4  -2   6   -0.47    2.66   0
  -3  -3   3   19.88    6.72   0
  -5  -5   3    1.27    6.58   0
  -2  -2  -8    0.02    6.06   0
  -3  -5  -3    0.68    8.52   0
  -4  -6  -4   -1.47    8.84   0
  -4  -6  -2   -5.95    8.97   0
  -4  -4   4   -0.33    5.08   0
  -3  -5  -5    3.39    9.28   0
  -3  -5  -1    3.56    7.70   0
  -2  -4  -2   31.75   10.25   0
   0   0  -6   -0.86    2.95   0
  -2  -4  -4    1.07    7.34   0
  -4  -6   0    0.16    9.05   0
  -2  -4  -6   -0.41    8.01   0
  -3  -5   1    0.61    6.65   0
  -1  -3  -3   63.23    9.65   0
  -1  -3  -5    0.79    6.59   0
  -4  -6   2   -1.78    7.60   0
  -1  -3  -1  133.19   11.21   0
  -1  -3  -7    1.71    6.01   0
  -3  -7  -3    0.77    8.54   0
  -2  -6  -4    2.10    9.07   0
  -2  -4   2   26.45    7.61   0
  -3  -7  -1   -2.13    7.32   0
  -3  -5   3   -0.60    5.56   0
  -2  -6  -2    0.74    8.43   0
   0  -2  -4   26.24    6.75   0
  -4  -6   4   -1.75    5.76   0
  -3  -3   5   -0.07    3.24   0
  -2  -2   4   23.98    4.09   0
   0   0  -8   -0.75    2.60   0
  -3  -7   1    1.34    7.28   0
  -2  -6   0   -0.18    7.36   0
  -1  -5  -5    2.76    8.01   0
  -1  -5  -3   -3.27    7.25   0
  -1  -3   1  137.76    9.34   0
   0  -2  -2    0.15    5.80   0
  -4  -4   6    0.14    3.28   0
  -1  -5  -1    0.50    6.86   0
  -2  -8  -2   -0.92    8.48   0
   0  -4  -4    1.39    6.14   0
   0  -2  -8   -1.76    4.29   0
  -3  -7   3    3.16    6.63   0
  -2  -6   2   -0.08    6.33   0
   0  -4  -6    1.56    7.18   0
  -1  -7  -3    2.61    8.83   0
   0  -4  -2   24.65    8.37   0
  -2  -8   0   -0.74    8.72   0
  -1  -5   1   -0.83    6.85   0
  -1  -7  -1    0.54    8.75   0
   0  -2   0 4077.70   32.80   0
   0  -6  -6   -1.92    7.80   0
   0  -6  -4   -1.07    8.71   0
   0  -6  -2    0.42    6.81   0
   1   3  -5   -3.14    5.00   0
  -3   3  -3   27.26    8.02   0
  -3   5  -5    3.15    6.66   0
  -5   3  -1    0.92    4.71   0
   0   4  -6   -4.12    7.85   0
  -4   4  -4   -0.33    7.84   0
   0   2  -4   29.24    7.50   0
  -7   3   3    0.31    2.40   0
  -6   4  -2   -2.86    5.95   0
  -1   3  -5    0.47    7.19   0
   1   1  -3  137.34    8.58   0
  -2   4  -6   -1.00    8.89   0
  -4   2  -2   25.19    8.87   0
  -7   3   1   -0.31    3.78   0
  -5   3  -3   -0.39    6.91   0
  -3   3  -5    0.62    8.21   0
  -2   2  -4   22.09    9.86   0
   3   3  -7    1.68    6.99   0
  -6   4  -4   -1.86    8.36   0
  -4   4  -6    1.51    9.86   0
   1   3  -7    3.03    7.69   0
  -6   2   2   -0.43    2.69   0
  -3   1  -1  135.10    9.40   0
  -1   1  -3  145.35   11.49   0
   2   2  -6    2.07    6.80   0
  -1   3  -7    2.55    9.50   0
  -7   3  -1   -0.17    5.52   0
   0   2  -6   -1.76    8.44   0
  -6   2   0    0.24    4.47   0
  -5   3  -5   -0.73    8.38   0
  -4   2  -4    1.75    7.77   0
  -3   3  -7    3.10    9.99   0
  -2   2  -6    0.85    9.24   0
  -7   3  -3   -1.69    6.46   0
   1   1  -5    4.43    7.37   0
  -6   2  -2    0.94    6.60   0
  -3   1  -3   66.05   10.59   0
  -1   1  -5    1.93    8.38   0
  -4   2  -6   -1.96    9.22   0
   0   2  -8   -0.80    8.91   0
   2   2  -8   -1.79    7.43   0
  -6   2  -4   -1.82    8.00   0
  -5   1  -1    3.52    6.13   0
  -3   1  -5   -1.06    8.02   0
  -2   2  -8   -3.12    9.55   0
  -5   1  -3    2.52    7.70   0
  -5   1   1    2.63    3.64   0
   0   0  -2 4073.19   32.08   0
  -1   1  -7   -3.49    8.89   0
   1   1  -7   -0.93    7.53   0
   5   1  -5    1.50    3.34   0
   2   0  -2    2.21    2.76   0
  -8   2  -2   -0.75    6.31   0
  -5   1  -5   -0.11    9.26   0
  -3   1  -7    0.68    7.97   0
  -2   0  -2    1.15    7.06   0
   0   0  -4   85.18    9.32   0
  -8   2   0    0.58    4.20   0
  -2   0  -4   30.65    9.09   0
  -7   1  -3   -1.37    6.75   0
  -2   0  -6    0.05    8.09   0
   0   0  -6   -0.34    6.35   0
  -7   1  -1    1.36    5.40   0
  -4   0  -4   -0.12    6.96   0
  -4   0  -2   22.70    7.84   0
  -2   0   0 4080.71   23.76   0
   2   0  -6   -3.39    5.85   0
  -4   0  -6   -2.77    9.13   0
  -2   0  -8    3.78    8.34   0
   0   0  -8   -1.70    8.19   0
  -6   0  -6   -0.89    8.51   0
  -6   0  -4    4.15    8.04   0
  -6   0  -2   -2.39    5.90   0
   2   0  -8   -2.89    6.01   0
  -8   2   2   -0.33    2.91   0
  -4   0   0   75.30    6.71   0
  -3  -1  -5    0.71    7.62   0
  -1  -1  -5    1.77    7.70   0
  -7   1   1    2.64    3.37   0
  -3  -1  -7    0.15    8.52   0
  -1  -1  -7   -0.50    8.24   0
  -5  -1  -5    3.12    8.92   0
  -3  -1  -3   69.06   10.05   0
   4   0  -6   -0.13    4.17   0
  -1  -1  -3  129.27   10.40   0
   1  -1  -7   -0.51    7.17   0
   1  -1  -5    4.35    6.46   0
  -8   0  -2   -3.26    5.74   0
  -5  -1  -3   -1.22    6.15   0
  -6   0   0    0.56    4.14   0
  -7  -1  -3   -1.78    7.00   0
  -4  -2  -6    3.20    8.72   0
  -2  -2  -8    4.66    8.62   0
  -2  -2  -6    2.09    8.39   0
   1  -1  -3  138.89    8.88   0
  -4  -2  -4   -3.88    7.43   0
   0  -2  -8   -2.86    7.05   0
  -3  -1  -1  140.25    9.85   0
  -2  -2  -4   29.10    9.84   0
   0  -2  -6   -1.76    6.91   0
  -6  -2  -4    2.27    8.13   0
   2   4  -4   -3.90    7.87   0
   3   5  -5    2.57    9.00   0
   2   6  -4   -3.52    9.02   0
   3   3  -5   -2.08    7.85   0
   4   4  -6   -0.28    8.37   0
  -1   7   1   -1.41    5.67   0
   1   5  -3    1.91    8.06   0
   2   2  -4   27.25   10.14   0
  -2   6   4    1.07    2.65   0
   1   3  -3   68.06    9.88   0
   1   7  -3   -1.39    8.31   0
   4   2  -6    2.05    8.13   0
   3   1  -5    2.64    6.67   0
   0   6  -2   -5.76    7.13   0
   0   8  -2   -0.81    7.16   0
  -1   5  -1    0.76    7.53   0
  -1   7  -1    2.73    6.72   0
   1   1  -3  138.38    9.95   0
   0   2  -2    1.51    7.04   0
  -2   6   2   -0.27    3.78   0
  -2   8   2   -1.57    4.44   0
   1   5  -5   -2.41    9.49   0
   2   4  -6   -0.68    8.75   0
   0   6  -4   -0.89    8.90   0
   3   3  -7   -3.43    7.10   0
   1   3  -5    0.11    7.17   0
  -2   8   0    0.17    5.26   0
  -1   3  -1  136.02    9.43   0
  -1   7  -3    0.61    7.46   0
   0   4  -4   -0.04    6.29   0
   2   2  -6   -1.39    6.98   0
  -2   6   0    1.89    5.14   0
  -1   5  -3    3.60    6.97   0
  -2   4   2   20.88    4.05   0
   3   1  -7    2.34    6.56   0
  -2   8  -2    0.41    6.18   0
   0   6  -6   -4.43    9.94   0
  -2   6  -2   -1.25    6.53   0
   0   2  -4   28.92    8.12   0
  -2   4   0   24.41    5.73   0
   0   4  -6   -2.68    9.02   0
   1   1  -5    3.19    6.27   0
  -1   3  -3   61.29    9.80   0
  -1   5  -5    0.94    8.94   0
   1   3  -7    0.73    7.36   0
  -3   7   1    2.48    4.77   0
   2   0  -6   -1.58    5.69   0
   2   2  -8    1.77    7.76   0
  -2   6  -4   -0.33    8.25   0
   4  -2  -6    0.33    3.43   0
  -3   7  -1    2.51    6.20   0
  -2   4  -2   19.84    8.13   0
  -3   7   3    1.66    3.03   0
  -3   7  -3   -1.32    6.76   0
  -1   3  -5    3.60    7.40   0
   0   2  -6   -1.73    7.16   0
  -2   4  -4   -1.71    7.22   0
   1   1  -7   -2.13    6.85   0
  -3   5  -1    1.52    6.11   0
  -3   5   1   -1.37    4.29   0
   0   0  -2 4090.78   29.93   0
  -3   5  -3    2.16    7.41   0
  -2   4  -6    1.40    8.92   0
  -1   3  -7    0.13    8.51   0
   2   0  -8   -4.60    5.80   0
   0   2  -8    0.15    7.65   0
  -3   5  -5    0.22    7.98   0
  -1   1  -1 9689.09   47.39   0
  -1   1  -3  142.50   10.72   0
   0   0  -4   77.69    8.89   0
  -4   6  -2   -2.22    7.16   0
  -4   6  -4    0.98    8.10   0
  -2   2  -2  380.73   16.44   0
  -4   6   0    2.00    6.25   0
  -2   2  -4   30.09   10.81   0
  -1   1  -5    2.15    8.37   0
   0   0  -6   -2.29    6.24   0
  -3   3  -3   31.91   10.40   0
  -2   2  -6   -1.63    9.40   0
  -3   3  -5    3.14    8.28   0
  -1   1  -7   -1.69    9.37   0
  -3   3  -1   78.12    9.74   0
  -2   2   0    0.03    5.61   0
  -4   4  -4    3.91    9.79   0
  -3   3  -7    2.68   10.23   0
  -2   2  -8   -0.21   10.23   0
   1  -1  -7    1.40    7.81   0
   2  -2  -4   25.34    5.37   0
  -4   4  -6    0.33   10.71   0
  -4   4  -2   -1.06    7.56   0
   0   0  -8    1.25    7.34   0
  -4   6   2   -1.45    5.00   0
   2  -2  -6   -1.29    5.14   0
  -5   5  -3   -1.95    9.17   0
  -5   5  -1   -0.71    8.67   0
  -4   4   0    2.66    6.55   0
  -4   2  -6    4.17   11.05   0
  -3   1  -7    0.76   10.10   0
  -3   1  -5   -3.27    9.23   0
  -4   0   0   79.66    7.93   0
   3   3  -7   -0.10    4.03   0
  -3   1  -5   -0.46    7.48   0
  -1   1  -5    3.02    7.88   0
   2   2  -6    0.25    4.45   0
  -7   1  -3   -1.19    7.18   0
  -5   1  -5   -0.19    9.29   0
  -2   0  -2    3.01    6.89   0
  -4   0  -2   25.72    8.19   0
  -6   0   0    0.77    5.02   0
  -2   2  -8    1.20    8.01   0
  -6   0   2   -0.13    3.50   0
  -6   0  -2    0.59    6.44   0
  -4   0  -4    3.47    7.18   0
  -3   1  -7   -1.89    8.10   0
   0   2  -8    1.50    5.96   0
  -2   0  -4   27.09    8.21   0
  -8   0  -2   -0.45    6.93   0
  -8   0   0    2.43    5.08   0
  -6   0  -4    3.36    8.79   0
  -1   1  -7   -1.67    7.69   0
  -8   0   2    1.62    4.26   0
  -6   0  -6    4.43   10.05   0
  -4   0  -6   -0.78    9.16   0
  -2   0  -6    1.37    7.19   0
   2   2  -8   -1.76    5.22   0
   0   0  -4   80.82    8.25   0
  -5  -1  -3    1.30    7.44   0
  -5  -1  -1    2.28    7.00   0
  -7  -1  -3    1.06    7.57   0
  -7  -1  -1    2.10    7.18   0
  -5  -1  -5    3.96    9.71   0
  -3  -1  -3   59.41   10.69   0
  -3  -1  -1  140.94   10.49   0
  -2   0  -8    0.40    7.44   0
  -3  -1  -5   -3.00    8.11   0
   0   0  -6   -1.30    6.55   0
  -7  -1   1    0.35    5.52   0
  -5  -1   1    2.90    5.31   0
  -3  -1  -7   -4.92    9.00   0
  -2  -2  -2  405.76   17.37   0
  -1  -1   1 9701.48   40.78   0
  -5  -3   5    2.60    5.12   0
  -6  -4   4    0.99    6.25   0
  -3  -3  -1   73.57   11.45   0
  -4  -2   6    0.04    3.34   0
  -3  -3   1   65.56    9.72   0
   0   0  -2 4086.74   15.37   0
  -3  -3  -3   20.42    9.99   0
  -2  -2   2  342.58   12.13   0
  -2   0  -8    1.90    3.89   0
  -4  -4  -2   -0.07    7.40   0
  -4  -4   0   -1.01    6.77   0
  -2  -2  -4   20.12    7.39   0
  -5  -5  -1    1.17    8.75   0
  -4  -4  -4    0.41    7.36   0
  -4  -4   2   -0.10    6.15   0
  -5  -5  -3   -2.49    7.26   0
  -5  -5   1    2.88    7.65   0
  -3  -3  -5    0.56    5.75   0
  -3  -3   3   12.74    5.82   0
  -6  -6   0    1.71    7.41   0
  -4  -4  -6   -2.55    6.12   0
  -5  -5   3    1.12    5.45   0
  -4  -4   4    0.22    4.05   0
  -3  -3  -7   -0.11    4.63   0
  -4  -6  -2    2.33    6.14   0
  -4  -6   0    3.84    7.38   0
  -3  -5  -3   -3.23    6.46   0
  -3  -5  -1    1.38    5.08   0
  -2  -2   4   16.81    3.82   0
  -4  -6  -4    1.80    6.94   0
  -2  -4  -2   20.74    7.68   0
  -3  -5  -5   -2.19    7.28   0
  -3  -5   1    1.23    6.14   0
  -2  -4  -4    1.25    6.74   0
  -2  -4   0   27.12    7.03   0
  -4  -6   2    2.32    7.45   0
  -3  -3   5    0.64    3.56   0
  -2  -4  -6    1.09    8.31   0
  -1  -3  -3   67.13    9.54   0
  -1  -3  -1  139.86   11.55   0
;
_shelx_hkl_checksum     24825
_shelx_res_file
;
TITL ciclohexano
    ciclohexano.res
    created by SHELXL-2018/3 at 11:39:14 on 16-Apr-2022
CELL  0.56083    8.7116   8.7116   8.7116   90.000   90.000   90.000
ZERR     8.00    0.0038   0.0038   0.0038    0.000    0.000    0.000
LATT 4
SYMM -X,-Y,+Z
SYMM +X,-Y,-Z
SYMM -X,+Y,-Z
SYMM +Z,+X,+Y
SYMM +Y,+Z,+X
SYMM -Z,-X,+Y
SYMM -Y,+Z,-X
SYMM +Z,-X,-Y
SYMM -Y,-Z,+X
SYMM -Z,+X,-Y
SYMM +Y,-Z,-X
SYMM -Y,-X,-Z
SYMM +Y,+X,-Z
SYMM +Y,-X,+Z
SYMM -Y,+X,+Z
SYMM -X,-Z,-Y
SYMM -Z,-Y,-X
SYMM +X,+Z,-Y
SYMM -Z,+Y,+X
SYMM +X,-Z,+Y
SYMM +Z,+Y,-X
SYMM -X,+Z,+Y
SYMM +Z,-Y,+X
SFAC C H
UNIT 24 48
SIZE 0.4 0.3 0.3
TEMP -18
EQIV $1 -Z,-X,+Y
EQIV $2 +X,-Y,-Z
DFIX 1.540 0.01 C1 C2
DANG 2.515 0.03 C1 C1_$1
DANG 2.515 0.03 C2 C2_$2
L.S.  20
PLAN   5
BOND $H
CONF
LIST 4
FMAP 2
ACTA
WGHT    0.032600    1.826000
FVAR       2.30622
C1    1    0.203019    0.000000    0.000000    10.05357    0.41496
AFIX   3  0.9500
H1    2    0.265179   -0.062430    0.062430    10.10714   -2.80000
AFIX   0
C2    1    0.101937    0.101937    0.101937    10.07143    0.35442
AFIX   3  0.9500
H2A   2    0.038557    0.164370    0.038557    10.10714   -2.80000
H2B   2    0.163367    0.163367    0.163367    10.03571   -2.80000
AFIX   0
HKLF 4
REM  ciclohexano
REM wR2 = 0.1903, GooF = S = 1.102, Restrained GooF = 1.054 for all data
REM R1 = 0.0798 for 10 Fo > 4sig(Fo) and 0.1275 for all 31 data
REM 5 parameters refined using 3 restraints
END
WGHT      0.2000      0.0000
REM Highest difference peak  0.073,  deepest hole -0.162,  1-sigma level  0.024
Q1    1   0.1568  0.0000  0.0000  10.12500  0.05    0.07
Q2    1   0.2819  0.2181  0.1566  10.50000  0.05    0.03
Q3    1   0.3078  0.1922  0.1922  10.16667  0.05    0.03
Q4    1   0.2500  0.1393  0.2500  10.25000  0.05    0.03
Q5    1   0.4142 -0.0858  0.0000  10.25000  0.05    0.02
;
_shelx_res_checksum     65
