# Supplementary material for: Cyclo­hexane plastic phase I: single-crystal diffraction images and new structural model
Source: IUCrdata. 2023 Mar 2;8(Pt 3):x230114. doi: 10.1107/S2414314623001141 (PMC10171323; doi:10.1107/S2414314623001141)
Supplement: Supplementary file 2 [file x-08-x230114-Isup2.hkl]

data_I                                                                          
_shelx_title ' ciclohexano'                                                     
_shelx_refln_list_code          4                                               
_shelx_F_calc_maximum       42.24                                               
_exptl_crystal_F_000       192.00                                               
_reflns_d_resolution_high  1.0267                                               
                                                                                
loop_                                                                           
 _space_group_symop_operation_xyz                                               
 'x, y, z'                                                                      
 '-x, -y, z'                                                                    
 'x, -y, -z'                                                                    
 '-x, y, -z'                                                                    
 'z, x, y'                                                                      
 'y, z, x'                                                                      
 '-z, -x, y'                                                                    
 '-y, z, -x'                                                                    
 'z, -x, -y'                                                                    
 '-y, -z, x'                                                                    
 '-z, x, -y'                                                                    
 'y, -z, -x'                                                                    
 '-y, -x, -z'                                                                   
 'y, x, -z'                                                                     
 'y, -x, z'                                                                     
 '-y, x, z'                                                                     
 '-x, -z, -y'                                                                   
 '-z, -y, -x'                                                                   
 'x, z, -y'                                                                     
 '-z, y, x'                                                                     
 'x, -z, y'                                                                     
 'z, y, -x'                                                                     
 '-x, z, y'                                                                     
 'z, -y, x'                                                                     
 'x, y+1/2, z+1/2'                                                              
 '-x, -y+1/2, z+1/2'                                                            
 'x, -y+1/2, -z+1/2'                                                            
 '-x, y+1/2, -z+1/2'                                                            
 'z, x+1/2, y+1/2'                                                              
 'y, z+1/2, x+1/2'                                                              
 '-z, -x+1/2, y+1/2'                                                            
 '-y, z+1/2, -x+1/2'                                                            
 'z, -x+1/2, -y+1/2'                                                            
 '-y, -z+1/2, x+1/2'                                                            
 '-z, x+1/2, -y+1/2'                                                            
 'y, -z+1/2, -x+1/2'                                                            
 '-y, -x+1/2, -z+1/2'                                                           
 'y, x+1/2, -z+1/2'                                                             
 'y, -x+1/2, z+1/2'                                                             
 '-y, x+1/2, z+1/2'                                                             
 '-x, -z+1/2, -y+1/2'                                                           
 '-z, -y+1/2, -x+1/2'                                                           
 'x, z+1/2, -y+1/2'                                                             
 '-z, y+1/2, x+1/2'                                                             
 'x, -z+1/2, y+1/2'                                                             
 'z, y+1/2, -x+1/2'                                                             
 '-x, z+1/2, y+1/2'                                                             
 'z, -y+1/2, x+1/2'                                                             
 'x+1/2, y, z+1/2'                                                              
 '-x+1/2, -y, z+1/2'                                                            
 'x+1/2, -y, -z+1/2'                                                            
 '-x+1/2, y, -z+1/2'                                                            
 'z+1/2, x, y+1/2'                                                              
 'y+1/2, z, x+1/2'                                                              
 '-z+1/2, -x, y+1/2'                                                            
 '-y+1/2, z, -x+1/2'                                                            
 'z+1/2, -x, -y+1/2'                                                            
 '-y+1/2, -z, x+1/2'                                                            
 '-z+1/2, x, -y+1/2'                                                            
 'y+1/2, -z, -x+1/2'                                                            
 '-y+1/2, -x, -z+1/2'                                                           
 'y+1/2, x, -z+1/2'                                                             
 'y+1/2, -x, z+1/2'                                                             
 '-y+1/2, x, z+1/2'                                                             
 '-x+1/2, -z, -y+1/2'                                                           
 '-z+1/2, -y, -x+1/2'                                                           
 'x+1/2, z, -y+1/2'                                                             
 '-z+1/2, y, x+1/2'                                                             
 'x+1/2, -z, y+1/2'                                                             
 'z+1/2, y, -x+1/2'                                                             
 '-x+1/2, z, y+1/2'                                                             
 'z+1/2, -y, x+1/2'                                                             
 'x+1/2, y+1/2, z'                                                              
 '-x+1/2, -y+1/2, z'                                                            
 'x+1/2, -y+1/2, -z'                                                            
 '-x+1/2, y+1/2, -z'                                                            
 'z+1/2, x+1/2, y'                                                              
 'y+1/2, z+1/2, x'                                                              
 '-z+1/2, -x+1/2, y'                                                            
 '-y+1/2, z+1/2, -x'                                                            
 'z+1/2, -x+1/2, -y'                                                            
 '-y+1/2, -z+1/2, x'                                                            
 '-z+1/2, x+1/2, -y'                                                            
 'y+1/2, -z+1/2, -x'                                                            
 '-y+1/2, -x+1/2, -z'                                                           
 'y+1/2, x+1/2, -z'                                                             
 'y+1/2, -x+1/2, z'                                                             
 '-y+1/2, x+1/2, z'                                                             
 '-x+1/2, -z+1/2, -y'                                                           
 '-z+1/2, -y+1/2, -x'                                                           
 'x+1/2, z+1/2, -y'                                                             
 '-z+1/2, y+1/2, x'                                                             
 'x+1/2, -z+1/2, y'                                                             
 'z+1/2, y+1/2, -x'                                                             
 '-x+1/2, z+1/2, y'                                                             
 'z+1/2, -y+1/2, x'                                                             
 '-x, -y, -z'                                                                   
 'x, y, -z'                                                                     
 '-x, y, z'                                                                     
 'x, -y, z'                                                                     
 '-z, -x, -y'                                                                   
 '-y, -z, -x'                                                                   
 'z, x, -y'                                                                     
 'y, -z, x'                                                                     
 '-z, x, y'                                                                     
 'y, z, -x'                                                                     
 'z, -x, y'                                                                     
 '-y, z, x'                                                                     
 'y, x, z'                                                                      
 '-y, -x, z'                                                                    
 '-y, x, -z'                                                                    
 'y, -x, -z'                                                                    
 'x, z, y'                                                                      
 'z, y, x'                                                                      
 '-x, -z, y'                                                                    
 'z, -y, -x'                                                                    
 '-x, z, -y'                                                                    
 '-z, -y, x'                                                                    
 'x, -z, -y'                                                                    
 '-z, y, -x'                                                                    
 '-x, -y+1/2, -z+1/2'                                                           
 'x, y+1/2, -z+1/2'                                                             
 '-x, y+1/2, z+1/2'                                                             
 'x, -y+1/2, z+1/2'                                                             
 '-z, -x+1/2, -y+1/2'                                                           
 '-y, -z+1/2, -x+1/2'                                                           
 'z, x+1/2, -y+1/2'                                                             
 'y, -z+1/2, x+1/2'                                                             
 '-z, x+1/2, y+1/2'                                                             
 'y, z+1/2, -x+1/2'                                                             
 'z, -x+1/2, y+1/2'                                                             
 '-y, z+1/2, x+1/2'                                                             
 'y, x+1/2, z+1/2'                                                              
 '-y, -x+1/2, z+1/2'                                                            
 '-y, x+1/2, -z+1/2'                                                            
 'y, -x+1/2, -z+1/2'                                                            
 'x, z+1/2, y+1/2'                                                              
 'z, y+1/2, x+1/2'                                                              
 '-x, -z+1/2, y+1/2'                                                            
 'z, -y+1/2, -x+1/2'                                                            
 '-x, z+1/2, -y+1/2'                                                            
 '-z, -y+1/2, x+1/2'                                                            
 'x, -z+1/2, -y+1/2'                                                            
 '-z, y+1/2, -x+1/2'                                                            
 '-x+1/2, -y, -z+1/2'                                                           
 'x+1/2, y, -z+1/2'                                                             
 '-x+1/2, y, z+1/2'                                                             
 'x+1/2, -y, z+1/2'                                                             
 '-z+1/2, -x, -y+1/2'                                                           
 '-y+1/2, -z, -x+1/2'                                                           
 'z+1/2, x, -y+1/2'                                                             
 'y+1/2, -z, x+1/2'                                                             
 '-z+1/2, x, y+1/2'                                                             
 'y+1/2, z, -x+1/2'                                                             
 'z+1/2, -x, y+1/2'                                                             
 '-y+1/2, z, x+1/2'                                                             
 'y+1/2, x, z+1/2'                                                              
 '-y+1/2, -x, z+1/2'                                                            
 '-y+1/2, x, -z+1/2'                                                            
 'y+1/2, -x, -z+1/2'                                                            
 'x+1/2, z, y+1/2'                                                              
 'z+1/2, y, x+1/2'                                                              
 '-x+1/2, -z, y+1/2'                                                            
 'z+1/2, -y, -x+1/2'                                                            
 '-x+1/2, z, -y+1/2'                                                            
 '-z+1/2, -y, x+1/2'                                                            
 'x+1/2, -z, -y+1/2'                                                            
 '-z+1/2, y, -x+1/2'                                                            
 '-x+1/2, -y+1/2, -z'                                                           
 'x+1/2, y+1/2, -z'                                                             
 '-x+1/2, y+1/2, z'                                                             
 'x+1/2, -y+1/2, z'                                                             
 '-z+1/2, -x+1/2, -y'                                                           
 '-y+1/2, -z+1/2, -x'                                                           
 'z+1/2, x+1/2, -y'                                                             
 'y+1/2, -z+1/2, x'                                                             
 '-z+1/2, x+1/2, y'                                                             
 'y+1/2, z+1/2, -x'                                                             
 'z+1/2, -x+1/2, y'                                                             
 '-y+1/2, z+1/2, x'                                                             
 'y+1/2, x+1/2, z'                                                              
 '-y+1/2, -x+1/2, z'                                                            
 '-y+1/2, x+1/2, -z'                                                            
 'y+1/2, -x+1/2, -z'                                                            
 'x+1/2, z+1/2, y'                                                              
 'z+1/2, y+1/2, x'                                                              
 '-x+1/2, -z+1/2, y'                                                            
 'z+1/2, -y+1/2, -x'                                                            
 '-x+1/2, z+1/2, -y'                                                            
 '-z+1/2, -y+1/2, x'                                                            
 'x+1/2, -z+1/2, -y'                                                            
 '-z+1/2, y+1/2, -x'                                                            
                                                                                
_cell_length_a     8.7116                                                       
_cell_length_b     8.7116                                                       
_cell_length_c     8.7116                                                       
_cell_angle_alpha  90.000                                                       
_cell_angle_beta   90.000                                                       
_cell_angle_gamma  90.000                                                       
                                                                                
_shelx_F_squared_multiplier     1.000                                           
                                                                                
loop_                                                                           
 _refln_index_h                                                                 
 _refln_index_k                                                                 
 _refln_index_l                                                                 
 _refln_F_squared_calc                                                          
 _refln_F_squared_meas                                                          
 _refln_F_squared_sigma                                                         
 _refln_observed_status                                                         
   1   1   1       1783.85       1829.22         2.40 o                         
   0   0   2        800.99        767.56         1.21 o                         
   0   2   2          4.03          0.35         0.20 o                         
   2   2   2         69.90         70.66         0.64 o                         
   1   1   3         23.92         26.09         0.22 o                         
   1   3   3          0.97         12.55         0.23 o                         
   3   3   3          1.45          4.56         0.33 o                         
   0   0   4         13.76         15.12         0.29 o                         
   0   2   4          0.75          5.07         0.16 o                         
   2   2   4          1.32          4.65         0.16 o                         
   0   4   4          2.59          0.07         0.22 o                         
   2   4   4          0.04          0.02         0.17 o                         
   4   4   4          0.02          0.13         0.20 o                         
   1   1   5          1.20          0.46         0.14 o                         
   1   3   5          0.18          0.11         0.10 o                         
   3   3   5          0.01          0.02         0.14 o                         
   1   5   5          0.06          0.11         0.17 o                         
   3   5   5          0.00         -0.08         0.16 o                         
   0   0   6          0.24          0.00         0.21 o                         
   0   2   6          0.01         -0.03         0.13 o                         
   2   2   6          0.01          0.04         0.15 o                         
   0   4   6          0.03          0.13         0.16 o                         
   2   4   6          0.00          0.05         0.11 o                         
   4   4   6          0.00          0.04         0.15 o                         
   0   6   6          0.00         -0.12         0.26 o                         
   1   1   7          0.00          0.07         0.14 o                         
   1   3   7          0.00          0.03         0.11 o                         
   3   3   7          0.00          0.00         0.14 o                         
   0   0   8          0.00         -0.06         0.23 o                         
   0   2   8          0.00         -0.07         0.13 o                         
   2   2   8          0.00          0.02         0.14 o                         
                                                                                
