# Supplementary material for: Cyclo­hexane plastic phase I: single-crystal diffraction images and new structural model
Source: IUCrdata. 2023 Mar 2;8(Pt 3):x230114. doi: 10.1107/S2414314623001141 (PMC10171323; doi:10.1107/S2414314623001141)
Supplement: Supplementary file 5 [file x-08-x230114-img1.cif]

data_stoestadivari
_audit.block_id	crystal1
_diffrn.id 'cyclohexane crystal 1'
_diffrn_source.make	Stoe-Stadivari
_diffrn_source.details	'Located at Benemerita Universidad Autonoma de Puebla'
_database.dataset_doi 'https://doi.org/10.5281/zenodo.7154725
    loop_
      _axis.id
      _axis.type
      _axis.equipment
      _axis.depends_on
      _axis.vector[1]
      _axis.vector[2]
      _axis.vector[3]
      _axis.offset[1]
      _axis.offset[2]
      _axis.offset[3]
         phi        rotation     goniometer  chi        1   0  0   0  0  0
         chi        rotation     goniometer  omega      0   0  -1   0  0  0
         omega      rotation     goniometer  .          1   0  0   0  0  0
         two_theta  rotation     detector    .          1   0  0   0  0  0
         trans      translation  detector    two_theta  0   0  -1  0  0  0
         detx       translation  detector    trans      0  -1  0   41.882 16.7 0
         dety       translation  detector    detx       -1  0  0   0  0  0
    loop_
      _array_structure_list_axis.axis_id
      _array_structure_list_axis.axis_set_id
      _array_structure_list_axis.displacement
      _array_structure_list_axis.displacement_increment
         detx                  1                  0.086                  0.172
         dety                  2                  0.086                  0.172
    loop_
      _array_structure_list.array_id
      _array_structure_list.axis_set_id
      _array_structure_list.direction
      _array_structure_list.index
      _array_structure_list.precedence
      _array_structure_list.dimension
         1              1              increasing              1              1    195
         1              2              increasing              2              2    487
    loop_
      _diffrn_detector.id
      _diffrn_detector.number_of_axes
      _diffrn_detector.diffrn_id
         1                        2    PILATUS
    loop_
      _diffrn_detector_axis.axis_id
      _diffrn_detector_axis.detector_id
         detx                     DETECTOR
         dety                     DETECTOR

_diffrn_measurement.id GONIOMETER
_diffrn_measurement.diffrn_id 'crystal 1'

_diffrn_detector_element.id ELEMENT
_diffrn_detector_element.detector_id DETECTOR

_diffrn_radiation_wavelength.id 1
_diffrn_radiation_wavelength.value 0.560834
_diffrn_radiation.type xray
loop_
_diffrn_scan_axis.scan_id
_diffrn_scan_axis.axis_id
_diffrn_scan_axis.displacement_start
_diffrn_scan_axis.displacement_increment
_diffrn_scan_axis.displacement_range
_diffrn_scan_axis.angle_start
_diffrn_scan_axis.angle_increment
_diffrn_scan_axis.angle_range

SCAN01  chi . . . -55.183 0 0
SCAN01  omega . . . 142.261 1.0 47.0
SCAN01  trans 40.0 0 0 . . .
SCAN01  phi . . . -55.0 0 0
SCAN01  two_theta . . . -23.4 0 0

SCAN02  chi . . . -30.183 0 0
SCAN02  omega . . . 142.261 1.0 47.0
SCAN02  trans 40.0 0 0 . . .
SCAN02  phi . . . -5.0 0 0
SCAN02  two_theta . . . -23.4 0 0

SCAN03  chi . . . -35.183 0 0
SCAN03  omega . . . -40.679 1.0 77.0
SCAN03  trans 40.0 0 0 . . .
SCAN03  phi . . . 150.0 0 0
SCAN03  two_theta . . . 23.4 0 0

SCAN04  chi . . . -20.183 0 0
SCAN04  omega . . . -40.679 1.0 77.0
SCAN04  trans 40.0 0 0 . . .
SCAN04  phi . . . -85.0 0 0
SCAN04  two_theta . . . 23.4 0 0

SCAN05  chi . . . -30.183 0 0
SCAN05  omega . . . -40.679 1.0 77.0
SCAN05  trans 40.0 0 0 . . .
SCAN05  phi . . . -105.0 0 0
SCAN05  two_theta . . . 23.4 0 0

SCAN06  chi . . . -35.183 0 0
SCAN06  omega . . . -40.679 1.0 77.0
SCAN06  trans 40.0 0 0 . . .
SCAN06  phi . . . -35.0 0 0
SCAN06  two_theta . . . 23.4 0 0

SCAN07  chi . . . -35.183 0 0
SCAN07  omega . . . -40.679 1.0 77.0
SCAN07  trans 40.0 0 0 . . .
SCAN07  phi . . . 75.0 0 0
SCAN07  two_theta . . . 23.4 0 0

SCAN08  chi . . . -50.183 0 0
SCAN08  omega . . . -40.679 1.0 77.0
SCAN08  trans 40.0 0 0 . . .
SCAN08  phi . . . -160.0 0 0
SCAN08  two_theta . . . 23.4 0 0

SCAN09  chi . . . -20.183 0 0
SCAN09  omega . . . -40.679 1.0 77.0
SCAN09  trans 40.0 0 0 . . .
SCAN09  phi . . . 25.0 0 0
SCAN09  two_theta . . . 23.4 0 0

SCAN10  chi . . . -45.183 0 0
SCAN10  omega . . . -40.679 1.0 77.0
SCAN10  trans 40.0 0 0 . . .
SCAN10  phi . . . -55.0 0 0
SCAN10  two_theta . . . 23.4 0 0

SCAN11  chi . . . -50.183 0 0
SCAN11  omega . . . -40.679 1.0 77.0
SCAN11  trans 40.0 0 0 . . .
SCAN11  phi . . . 15.0 0 0
SCAN11  two_theta . . . 23.4 0 0

SCAN12  chi . . . -50.183 0 0
SCAN12  omega . . . -40.679 1.0 77.0
SCAN12  trans 40.0 0 0 . . .
SCAN12  phi . . . 125.0 0 0
SCAN12  two_theta . . . 23.4 0 0

SCAN13  chi . . . -25.183 0 0
SCAN13  omega . . . -40.679 1.0 77.0
SCAN13  trans 40.0 0 0 . . .
SCAN13  phi . . . -110.0 0 0
SCAN13  two_theta . . . 23.4 0 0

SCAN14  chi . . . -55.183 0 0
SCAN14  omega . . . -40.679 1.0 67.0
SCAN14  trans 40.0 0 0 . . .
SCAN14  phi . . . -170.0 0 0
SCAN14  two_theta . . . 23.4 0 0

SCAN15  chi . . . -40.183 0 0
SCAN15  omega . . . -40.679 1.0 67.0
SCAN15  trans 40.0 0 0 . . .
SCAN15  phi . . . 140.0 0 0
SCAN15  two_theta . . . 23.4 0 0

SCAN16  chi . . . -45.183 0 0
SCAN16  omega . . . -25.679 1.0 32.0
SCAN16  trans 40.0 0 0 . . .
SCAN16  phi . . . -150.0 0 0
SCAN16  two_theta . . . 23.4 0 0

SCAN17  chi . . . -20.183 0 0
SCAN17  omega . . . -25.679 1.0 32.0
SCAN17  trans 40.0 0 0 . . .
SCAN17  phi . . . -100.0 0 0
SCAN17  two_theta . . . 23.4 0 0

loop_
_diffrn_scan.id 
_diffrn_scan.frame_id_start
_diffrn_scan.frame_id_end
_diffrn_scan.frames
SCAN01    frm1  frm47  47
SCAN02    frm48  frm94  47
SCAN03    frm95  frm171  77
SCAN04    frm172  frm248  77
SCAN05    frm249  frm325  77
SCAN06    frm326  frm402  77
SCAN07    frm403  frm479  77
SCAN08    frm480  frm556  77
SCAN09    frm557  frm633  77
SCAN10    frm634  frm710  77
SCAN11    frm711  frm787  77
SCAN12    frm788  frm864  77
SCAN13    frm865  frm941  77
SCAN14    frm942  frm1008  67
SCAN15    frm1009  frm1075  67
SCAN16    frm1076  frm1107  32
SCAN17    frm1108  frm1139  32

loop_
_diffrn_scan_frame.frame_id
_diffrn_scan_frame.scan_id
_diffrn_scan_frame.frame_number
_diffrn_scan_frame.integration_time
frm1   SCAN01    1 60.0
frm2   SCAN01    2 60.0
frm3   SCAN01    3 60.0
frm4   SCAN01    4 60.0
frm5   SCAN01    5 60.0
frm6   SCAN01    6 60.0
frm7   SCAN01    7 60.0
frm8   SCAN01    8 60.0
frm9   SCAN01    9 60.0
frm10   SCAN01    10 60.0
frm11   SCAN01    11 60.0
frm12   SCAN01    12 60.0
frm13   SCAN01    13 60.0
frm14   SCAN01    14 60.0
frm15   SCAN01    15 60.0
frm16   SCAN01    16 60.0
frm17   SCAN01    17 60.0
frm18   SCAN01    18 60.0
frm19   SCAN01    19 60.0
frm20   SCAN01    20 60.0
frm21   SCAN01    21 60.0
frm22   SCAN01    22 60.0
frm23   SCAN01    23 60.0
frm24   SCAN01    24 60.0
frm25   SCAN01    25 60.0
frm26   SCAN01    26 60.0
frm27   SCAN01    27 60.0
frm28   SCAN01    28 60.0
frm29   SCAN01    29 60.0
frm30   SCAN01    30 60.0
frm31   SCAN01    31 60.0
frm32   SCAN01    32 60.0
frm33   SCAN01    33 60.0
frm34   SCAN01    34 60.0
frm35   SCAN01    35 60.0
frm36   SCAN01    36 60.0
frm37   SCAN01    37 60.0
frm38   SCAN01    38 60.0
frm39   SCAN01    39 60.0
frm40   SCAN01    40 60.0
frm41   SCAN01    41 60.0
frm42   SCAN01    42 60.0
frm43   SCAN01    43 60.0
frm44   SCAN01    44 60.0
frm45   SCAN01    45 60.0
frm46   SCAN01    46 60.0
frm47   SCAN01    47 60.0
frm48   SCAN02    1 60.0
frm49   SCAN02    2 60.0
frm50   SCAN02    3 60.0
frm51   SCAN02    4 60.0
frm52   SCAN02    5 60.0
frm53   SCAN02    6 60.0
frm54   SCAN02    7 60.0
frm55   SCAN02    8 60.0
frm56   SCAN02    9 60.0
frm57   SCAN02    10 60.0
frm58   SCAN02    11 60.0
frm59   SCAN02    12 60.0
frm60   SCAN02    13 60.0
frm61   SCAN02    14 60.0
frm62   SCAN02    15 60.0
frm63   SCAN02    16 60.0
frm64   SCAN02    17 60.0
frm65   SCAN02    18 60.0
frm66   SCAN02    19 60.0
frm67   SCAN02    20 60.0
frm68   SCAN02    21 60.0
frm69   SCAN02    22 60.0
frm70   SCAN02    23 60.0
frm71   SCAN02    24 60.0
frm72   SCAN02    25 60.0
frm73   SCAN02    26 60.0
frm74   SCAN02    27 60.0
frm75   SCAN02    28 60.0
frm76   SCAN02    29 60.0
frm77   SCAN02    30 60.0
frm78   SCAN02    31 60.0
frm79   SCAN02    32 60.0
frm80   SCAN02    33 60.0
frm81   SCAN02    34 60.0
frm82   SCAN02    35 60.0
frm83   SCAN02    36 60.0
frm84   SCAN02    37 60.0
frm85   SCAN02    38 60.0
frm86   SCAN02    39 60.0
frm87   SCAN02    40 60.0
frm88   SCAN02    41 60.0
frm89   SCAN02    42 60.0
frm90   SCAN02    43 60.0
frm91   SCAN02    44 60.0
frm92   SCAN02    45 60.0
frm93   SCAN02    46 60.0
frm94   SCAN02    47 60.0
frm95   SCAN03    1 60.0
frm96   SCAN03    2 60.0
frm97   SCAN03    3 60.0
frm98   SCAN03    4 60.0
frm99   SCAN03    5 60.0
frm100   SCAN03    6 60.0
frm101   SCAN03    7 60.0
frm102   SCAN03    8 60.0
frm103   SCAN03    9 60.0
frm104   SCAN03    10 60.0
frm105   SCAN03    11 60.0
frm106   SCAN03    12 60.0
frm107   SCAN03    13 60.0
frm108   SCAN03    14 60.0
frm109   SCAN03    15 60.0
frm110   SCAN03    16 60.0
frm111   SCAN03    17 60.0
frm112   SCAN03    18 60.0
frm113   SCAN03    19 60.0
frm114   SCAN03    20 60.0
frm115   SCAN03    21 60.0
frm116   SCAN03    22 60.0
frm117   SCAN03    23 60.0
frm118   SCAN03    24 60.0
frm119   SCAN03    25 60.0
frm120   SCAN03    26 60.0
frm121   SCAN03    27 60.0
frm122   SCAN03    28 60.0
frm123   SCAN03    29 60.0
frm124   SCAN03    30 60.0
frm125   SCAN03    31 60.0
frm126   SCAN03    32 60.0
frm127   SCAN03    33 60.0
frm128   SCAN03    34 60.0
frm129   SCAN03    35 60.0
frm130   SCAN03    36 60.0
frm131   SCAN03    37 60.0
frm132   SCAN03    38 60.0
frm133   SCAN03    39 60.0
frm134   SCAN03    40 60.0
frm135   SCAN03    41 60.0
frm136   SCAN03    42 60.0
frm137   SCAN03    43 60.0
frm138   SCAN03    44 60.0
frm139   SCAN03    45 60.0
frm140   SCAN03    46 60.0
frm141   SCAN03    47 60.0
frm142   SCAN03    48 60.0
frm143   SCAN03    49 60.0
frm144   SCAN03    50 60.0
frm145   SCAN03    51 60.0
frm146   SCAN03    52 60.0
frm147   SCAN03    53 60.0
frm148   SCAN03    54 60.0
frm149   SCAN03    55 60.0
frm150   SCAN03    56 60.0
frm151   SCAN03    57 60.0
frm152   SCAN03    58 60.0
frm153   SCAN03    59 60.0
frm154   SCAN03    60 60.0
frm155   SCAN03    61 60.0
frm156   SCAN03    62 60.0
frm157   SCAN03    63 60.0
frm158   SCAN03    64 60.0
frm159   SCAN03    65 60.0
frm160   SCAN03    66 60.0
frm161   SCAN03    67 60.0
frm162   SCAN03    68 60.0
frm163   SCAN03    69 60.0
frm164   SCAN03    70 60.0
frm165   SCAN03    71 60.0
frm166   SCAN03    72 60.0
frm167   SCAN03    73 60.0
frm168   SCAN03    74 60.0
frm169   SCAN03    75 60.0
frm170   SCAN03    76 60.0
frm171   SCAN03    77 60.0
frm172   SCAN04    1 60.0
frm173   SCAN04    2 60.0
frm174   SCAN04    3 60.0
frm175   SCAN04    4 60.0
frm176   SCAN04    5 60.0
frm177   SCAN04    6 60.0
frm178   SCAN04    7 60.0
frm179   SCAN04    8 60.0
frm180   SCAN04    9 60.0
frm181   SCAN04    10 60.0
frm182   SCAN04    11 60.0
frm183   SCAN04    12 60.0
frm184   SCAN04    13 60.0
frm185   SCAN04    14 60.0
frm186   SCAN04    15 60.0
frm187   SCAN04    16 60.0
frm188   SCAN04    17 60.0
frm189   SCAN04    18 60.0
frm190   SCAN04    19 60.0
frm191   SCAN04    20 60.0
frm192   SCAN04    21 60.0
frm193   SCAN04    22 60.0
frm194   SCAN04    23 60.0
frm195   SCAN04    24 60.0
frm196   SCAN04    25 60.0
frm197   SCAN04    26 60.0
frm198   SCAN04    27 60.0
frm199   SCAN04    28 60.0
frm200   SCAN04    29 60.0
frm201   SCAN04    30 60.0
frm202   SCAN04    31 60.0
frm203   SCAN04    32 60.0
frm204   SCAN04    33 60.0
frm205   SCAN04    34 60.0
frm206   SCAN04    35 60.0
frm207   SCAN04    36 60.0
frm208   SCAN04    37 60.0
frm209   SCAN04    38 60.0
frm210   SCAN04    39 60.0
frm211   SCAN04    40 60.0
frm212   SCAN04    41 60.0
frm213   SCAN04    42 60.0
frm214   SCAN04    43 60.0
frm215   SCAN04    44 60.0
frm216   SCAN04    45 60.0
frm217   SCAN04    46 60.0
frm218   SCAN04    47 60.0
frm219   SCAN04    48 60.0
frm220   SCAN04    49 60.0
frm221   SCAN04    50 60.0
frm222   SCAN04    51 60.0
frm223   SCAN04    52 60.0
frm224   SCAN04    53 60.0
frm225   SCAN04    54 60.0
frm226   SCAN04    55 60.0
frm227   SCAN04    56 60.0
frm228   SCAN04    57 60.0
frm229   SCAN04    58 60.0
frm230   SCAN04    59 60.0
frm231   SCAN04    60 60.0
frm232   SCAN04    61 60.0
frm233   SCAN04    62 60.0
frm234   SCAN04    63 60.0
frm235   SCAN04    64 60.0
frm236   SCAN04    65 60.0
frm237   SCAN04    66 60.0
frm238   SCAN04    67 60.0
frm239   SCAN04    68 60.0
frm240   SCAN04    69 60.0
frm241   SCAN04    70 60.0
frm242   SCAN04    71 60.0
frm243   SCAN04    72 60.0
frm244   SCAN04    73 60.0
frm245   SCAN04    74 60.0
frm246   SCAN04    75 60.0
frm247   SCAN04    76 60.0
frm248   SCAN04    77 60.0
frm249   SCAN05    1 60.0
frm250   SCAN05    2 60.0
frm251   SCAN05    3 60.0
frm252   SCAN05    4 60.0
frm253   SCAN05    5 60.0
frm254   SCAN05    6 60.0
frm255   SCAN05    7 60.0
frm256   SCAN05    8 60.0
frm257   SCAN05    9 60.0
frm258   SCAN05    10 60.0
frm259   SCAN05    11 60.0
frm260   SCAN05    12 60.0
frm261   SCAN05    13 60.0
frm262   SCAN05    14 60.0
frm263   SCAN05    15 60.0
frm264   SCAN05    16 60.0
frm265   SCAN05    17 60.0
frm266   SCAN05    18 60.0
frm267   SCAN05    19 60.0
frm268   SCAN05    20 60.0
frm269   SCAN05    21 60.0
frm270   SCAN05    22 60.0
frm271   SCAN05    23 60.0
frm272   SCAN05    24 60.0
frm273   SCAN05    25 60.0
frm274   SCAN05    26 60.0
frm275   SCAN05    27 60.0
frm276   SCAN05    28 60.0
frm277   SCAN05    29 60.0
frm278   SCAN05    30 60.0
frm279   SCAN05    31 60.0
frm280   SCAN05    32 60.0
frm281   SCAN05    33 60.0
frm282   SCAN05    34 60.0
frm283   SCAN05    35 60.0
frm284   SCAN05    36 60.0
frm285   SCAN05    37 60.0
frm286   SCAN05    38 60.0
frm287   SCAN05    39 60.0
frm288   SCAN05    40 60.0
frm289   SCAN05    41 60.0
frm290   SCAN05    42 60.0
frm291   SCAN05    43 60.0
frm292   SCAN05    44 60.0
frm293   SCAN05    45 60.0
frm294   SCAN05    46 60.0
frm295   SCAN05    47 60.0
frm296   SCAN05    48 60.0
frm297   SCAN05    49 60.0
frm298   SCAN05    50 60.0
frm299   SCAN05    51 60.0
frm300   SCAN05    52 60.0
frm301   SCAN05    53 60.0
frm302   SCAN05    54 60.0
frm303   SCAN05    55 60.0
frm304   SCAN05    56 60.0
frm305   SCAN05    57 60.0
frm306   SCAN05    58 60.0
frm307   SCAN05    59 60.0
frm308   SCAN05    60 60.0
frm309   SCAN05    61 60.0
frm310   SCAN05    62 60.0
frm311   SCAN05    63 60.0
frm312   SCAN05    64 60.0
frm313   SCAN05    65 60.0
frm314   SCAN05    66 60.0
frm315   SCAN05    67 60.0
frm316   SCAN05    68 60.0
frm317   SCAN05    69 60.0
frm318   SCAN05    70 60.0
frm319   SCAN05    71 60.0
frm320   SCAN05    72 60.0
frm321   SCAN05    73 60.0
frm322   SCAN05    74 60.0
frm323   SCAN05    75 60.0
frm324   SCAN05    76 60.0
frm325   SCAN05    77 60.0
frm326   SCAN06    1 60.0
frm327   SCAN06    2 60.0
frm328   SCAN06    3 60.0
frm329   SCAN06    4 60.0
frm330   SCAN06    5 60.0
frm331   SCAN06    6 60.0
frm332   SCAN06    7 60.0
frm333   SCAN06    8 60.0
frm334   SCAN06    9 60.0
frm335   SCAN06    10 60.0
frm336   SCAN06    11 60.0
frm337   SCAN06    12 60.0
frm338   SCAN06    13 60.0
frm339   SCAN06    14 60.0
frm340   SCAN06    15 60.0
frm341   SCAN06    16 60.0
frm342   SCAN06    17 60.0
frm343   SCAN06    18 60.0
frm344   SCAN06    19 60.0
frm345   SCAN06    20 60.0
frm346   SCAN06    21 60.0
frm347   SCAN06    22 60.0
frm348   SCAN06    23 60.0
frm349   SCAN06    24 60.0
frm350   SCAN06    25 60.0
frm351   SCAN06    26 60.0
frm352   SCAN06    27 60.0
frm353   SCAN06    28 60.0
frm354   SCAN06    29 60.0
frm355   SCAN06    30 60.0
frm356   SCAN06    31 60.0
frm357   SCAN06    32 60.0
frm358   SCAN06    33 60.0
frm359   SCAN06    34 60.0
frm360   SCAN06    35 60.0
frm361   SCAN06    36 60.0
frm362   SCAN06    37 60.0
frm363   SCAN06    38 60.0
frm364   SCAN06    39 60.0
frm365   SCAN06    40 60.0
frm366   SCAN06    41 60.0
frm367   SCAN06    42 60.0
frm368   SCAN06    43 60.0
frm369   SCAN06    44 60.0
frm370   SCAN06    45 60.0
frm371   SCAN06    46 60.0
frm372   SCAN06    47 60.0
frm373   SCAN06    48 60.0
frm374   SCAN06    49 60.0
frm375   SCAN06    50 60.0
frm376   SCAN06    51 60.0
frm377   SCAN06    52 60.0
frm378   SCAN06    53 60.0
frm379   SCAN06    54 60.0
frm380   SCAN06    55 60.0
frm381   SCAN06    56 60.0
frm382   SCAN06    57 60.0
frm383   SCAN06    58 60.0
frm384   SCAN06    59 60.0
frm385   SCAN06    60 60.0
frm386   SCAN06    61 60.0
frm387   SCAN06    62 60.0
frm388   SCAN06    63 60.0
frm389   SCAN06    64 60.0
frm390   SCAN06    65 60.0
frm391   SCAN06    66 60.0
frm392   SCAN06    67 60.0
frm393   SCAN06    68 60.0
frm394   SCAN06    69 60.0
frm395   SCAN06    70 60.0
frm396   SCAN06    71 60.0
frm397   SCAN06    72 60.0
frm398   SCAN06    73 60.0
frm399   SCAN06    74 60.0
frm400   SCAN06    75 60.0
frm401   SCAN06    76 60.0
frm402   SCAN06    77 60.0
frm403   SCAN07    1 60.0
frm404   SCAN07    2 60.0
frm405   SCAN07    3 60.0
frm406   SCAN07    4 60.0
frm407   SCAN07    5 60.0
frm408   SCAN07    6 60.0
frm409   SCAN07    7 60.0
frm410   SCAN07    8 60.0
frm411   SCAN07    9 60.0
frm412   SCAN07    10 60.0
frm413   SCAN07    11 60.0
frm414   SCAN07    12 60.0
frm415   SCAN07    13 60.0
frm416   SCAN07    14 60.0
frm417   SCAN07    15 60.0
frm418   SCAN07    16 60.0
frm419   SCAN07    17 60.0
frm420   SCAN07    18 60.0
frm421   SCAN07    19 60.0
frm422   SCAN07    20 60.0
frm423   SCAN07    21 60.0
frm424   SCAN07    22 60.0
frm425   SCAN07    23 60.0
frm426   SCAN07    24 60.0
frm427   SCAN07    25 60.0
frm428   SCAN07    26 60.0
frm429   SCAN07    27 60.0
frm430   SCAN07    28 60.0
frm431   SCAN07    29 60.0
frm432   SCAN07    30 60.0
frm433   SCAN07    31 60.0
frm434   SCAN07    32 60.0
frm435   SCAN07    33 60.0
frm436   SCAN07    34 60.0
frm437   SCAN07    35 60.0
frm438   SCAN07    36 60.0
frm439   SCAN07    37 60.0
frm440   SCAN07    38 60.0
frm441   SCAN07    39 60.0
frm442   SCAN07    40 60.0
frm443   SCAN07    41 60.0
frm444   SCAN07    42 60.0
frm445   SCAN07    43 60.0
frm446   SCAN07    44 60.0
frm447   SCAN07    45 60.0
frm448   SCAN07    46 60.0
frm449   SCAN07    47 60.0
frm450   SCAN07    48 60.0
frm451   SCAN07    49 60.0
frm452   SCAN07    50 60.0
frm453   SCAN07    51 60.0
frm454   SCAN07    52 60.0
frm455   SCAN07    53 60.0
frm456   SCAN07    54 60.0
frm457   SCAN07    55 60.0
frm458   SCAN07    56 60.0
frm459   SCAN07    57 60.0
frm460   SCAN07    58 60.0
frm461   SCAN07    59 60.0
frm462   SCAN07    60 60.0
frm463   SCAN07    61 60.0
frm464   SCAN07    62 60.0
frm465   SCAN07    63 60.0
frm466   SCAN07    64 60.0
frm467   SCAN07    65 60.0
frm468   SCAN07    66 60.0
frm469   SCAN07    67 60.0
frm470   SCAN07    68 60.0
frm471   SCAN07    69 60.0
frm472   SCAN07    70 60.0
frm473   SCAN07    71 60.0
frm474   SCAN07    72 60.0
frm475   SCAN07    73 60.0
frm476   SCAN07    74 60.0
frm477   SCAN07    75 60.0
frm478   SCAN07    76 60.0
frm479   SCAN07    77 60.0
frm480   SCAN08    1 60.0
frm481   SCAN08    2 60.0
frm482   SCAN08    3 60.0
frm483   SCAN08    4 60.0
frm484   SCAN08    5 60.0
frm485   SCAN08    6 60.0
frm486   SCAN08    7 60.0
frm487   SCAN08    8 60.0
frm488   SCAN08    9 60.0
frm489   SCAN08    10 60.0
frm490   SCAN08    11 60.0
frm491   SCAN08    12 60.0
frm492   SCAN08    13 60.0
frm493   SCAN08    14 60.0
frm494   SCAN08    15 60.0
frm495   SCAN08    16 60.0
frm496   SCAN08    17 60.0
frm497   SCAN08    18 60.0
frm498   SCAN08    19 60.0
frm499   SCAN08    20 60.0
frm500   SCAN08    21 60.0
frm501   SCAN08    22 60.0
frm502   SCAN08    23 60.0
frm503   SCAN08    24 60.0
frm504   SCAN08    25 60.0
frm505   SCAN08    26 60.0
frm506   SCAN08    27 60.0
frm507   SCAN08    28 60.0
frm508   SCAN08    29 60.0
frm509   SCAN08    30 60.0
frm510   SCAN08    31 60.0
frm511   SCAN08    32 60.0
frm512   SCAN08    33 60.0
frm513   SCAN08    34 60.0
frm514   SCAN08    35 60.0
frm515   SCAN08    36 60.0
frm516   SCAN08    37 60.0
frm517   SCAN08    38 60.0
frm518   SCAN08    39 60.0
frm519   SCAN08    40 60.0
frm520   SCAN08    41 60.0
frm521   SCAN08    42 60.0
frm522   SCAN08    43 60.0
frm523   SCAN08    44 60.0
frm524   SCAN08    45 60.0
frm525   SCAN08    46 60.0
frm526   SCAN08    47 60.0
frm527   SCAN08    48 60.0
frm528   SCAN08    49 60.0
frm529   SCAN08    50 60.0
frm530   SCAN08    51 60.0
frm531   SCAN08    52 60.0
frm532   SCAN08    53 60.0
frm533   SCAN08    54 60.0
frm534   SCAN08    55 60.0
frm535   SCAN08    56 60.0
frm536   SCAN08    57 60.0
frm537   SCAN08    58 60.0
frm538   SCAN08    59 60.0
frm539   SCAN08    60 60.0
frm540   SCAN08    61 60.0
frm541   SCAN08    62 60.0
frm542   SCAN08    63 60.0
frm543   SCAN08    64 60.0
frm544   SCAN08    65 60.0
frm545   SCAN08    66 60.0
frm546   SCAN08    67 60.0
frm547   SCAN08    68 60.0
frm548   SCAN08    69 60.0
frm549   SCAN08    70 60.0
frm550   SCAN08    71 60.0
frm551   SCAN08    72 60.0
frm552   SCAN08    73 60.0
frm553   SCAN08    74 60.0
frm554   SCAN08    75 60.0
frm555   SCAN08    76 60.0
frm556   SCAN08    77 60.0
frm557   SCAN09    1 60.0
frm558   SCAN09    2 60.0
frm559   SCAN09    3 60.0
frm560   SCAN09    4 60.0
frm561   SCAN09    5 60.0
frm562   SCAN09    6 60.0
frm563   SCAN09    7 60.0
frm564   SCAN09    8 60.0
frm565   SCAN09    9 60.0
frm566   SCAN09    10 60.0
frm567   SCAN09    11 60.0
frm568   SCAN09    12 60.0
frm569   SCAN09    13 60.0
frm570   SCAN09    14 60.0
frm571   SCAN09    15 60.0
frm572   SCAN09    16 60.0
frm573   SCAN09    17 60.0
frm574   SCAN09    18 60.0
frm575   SCAN09    19 60.0
frm576   SCAN09    20 60.0
frm577   SCAN09    21 60.0
frm578   SCAN09    22 60.0
frm579   SCAN09    23 60.0
frm580   SCAN09    24 60.0
frm581   SCAN09    25 60.0
frm582   SCAN09    26 60.0
frm583   SCAN09    27 60.0
frm584   SCAN09    28 60.0
frm585   SCAN09    29 60.0
frm586   SCAN09    30 60.0
frm587   SCAN09    31 60.0
frm588   SCAN09    32 60.0
frm589   SCAN09    33 60.0
frm590   SCAN09    34 60.0
frm591   SCAN09    35 60.0
frm592   SCAN09    36 60.0
frm593   SCAN09    37 60.0
frm594   SCAN09    38 60.0
frm595   SCAN09    39 60.0
frm596   SCAN09    40 60.0
frm597   SCAN09    41 60.0
frm598   SCAN09    42 60.0
frm599   SCAN09    43 60.0
frm600   SCAN09    44 60.0
frm601   SCAN09    45 60.0
frm602   SCAN09    46 60.0
frm603   SCAN09    47 60.0
frm604   SCAN09    48 60.0
frm605   SCAN09    49 60.0
frm606   SCAN09    50 60.0
frm607   SCAN09    51 60.0
frm608   SCAN09    52 60.0
frm609   SCAN09    53 60.0
frm610   SCAN09    54 60.0
frm611   SCAN09    55 60.0
frm612   SCAN09    56 60.0
frm613   SCAN09    57 60.0
frm614   SCAN09    58 60.0
frm615   SCAN09    59 60.0
frm616   SCAN09    60 60.0
frm617   SCAN09    61 60.0
frm618   SCAN09    62 60.0
frm619   SCAN09    63 60.0
frm620   SCAN09    64 60.0
frm621   SCAN09    65 60.0
frm622   SCAN09    66 60.0
frm623   SCAN09    67 60.0
frm624   SCAN09    68 60.0
frm625   SCAN09    69 60.0
frm626   SCAN09    70 60.0
frm627   SCAN09    71 60.0
frm628   SCAN09    72 60.0
frm629   SCAN09    73 60.0
frm630   SCAN09    74 60.0
frm631   SCAN09    75 60.0
frm632   SCAN09    76 60.0
frm633   SCAN09    77 60.0
frm634   SCAN10    1 60.0
frm635   SCAN10    2 60.0
frm636   SCAN10    3 60.0
frm637   SCAN10    4 60.0
frm638   SCAN10    5 60.0
frm639   SCAN10    6 60.0
frm640   SCAN10    7 60.0
frm641   SCAN10    8 60.0
frm642   SCAN10    9 60.0
frm643   SCAN10    10 60.0
frm644   SCAN10    11 60.0
frm645   SCAN10    12 60.0
frm646   SCAN10    13 60.0
frm647   SCAN10    14 60.0
frm648   SCAN10    15 60.0
frm649   SCAN10    16 60.0
frm650   SCAN10    17 60.0
frm651   SCAN10    18 60.0
frm652   SCAN10    19 60.0
frm653   SCAN10    20 60.0
frm654   SCAN10    21 60.0
frm655   SCAN10    22 60.0
frm656   SCAN10    23 60.0
frm657   SCAN10    24 60.0
frm658   SCAN10    25 60.0
frm659   SCAN10    26 60.0
frm660   SCAN10    27 60.0
frm661   SCAN10    28 60.0
frm662   SCAN10    29 60.0
frm663   SCAN10    30 60.0
frm664   SCAN10    31 60.0
frm665   SCAN10    32 60.0
frm666   SCAN10    33 60.0
frm667   SCAN10    34 60.0
frm668   SCAN10    35 60.0
frm669   SCAN10    36 60.0
frm670   SCAN10    37 60.0
frm671   SCAN10    38 60.0
frm672   SCAN10    39 60.0
frm673   SCAN10    40 60.0
frm674   SCAN10    41 60.0
frm675   SCAN10    42 60.0
frm676   SCAN10    43 60.0
frm677   SCAN10    44 60.0
frm678   SCAN10    45 60.0
frm679   SCAN10    46 60.0
frm680   SCAN10    47 60.0
frm681   SCAN10    48 60.0
frm682   SCAN10    49 60.0
frm683   SCAN10    50 60.0
frm684   SCAN10    51 60.0
frm685   SCAN10    52 60.0
frm686   SCAN10    53 60.0
frm687   SCAN10    54 60.0
frm688   SCAN10    55 60.0
frm689   SCAN10    56 60.0
frm690   SCAN10    57 60.0
frm691   SCAN10    58 60.0
frm692   SCAN10    59 60.0
frm693   SCAN10    60 60.0
frm694   SCAN10    61 60.0
frm695   SCAN10    62 60.0
frm696   SCAN10    63 60.0
frm697   SCAN10    64 60.0
frm698   SCAN10    65 60.0
frm699   SCAN10    66 60.0
frm700   SCAN10    67 60.0
frm701   SCAN10    68 60.0
frm702   SCAN10    69 60.0
frm703   SCAN10    70 60.0
frm704   SCAN10    71 60.0
frm705   SCAN10    72 60.0
frm706   SCAN10    73 60.0
frm707   SCAN10    74 60.0
frm708   SCAN10    75 60.0
frm709   SCAN10    76 60.0
frm710   SCAN10    77 60.0
frm711   SCAN11    1 60.0
frm712   SCAN11    2 60.0
frm713   SCAN11    3 60.0
frm714   SCAN11    4 60.0
frm715   SCAN11    5 60.0
frm716   SCAN11    6 60.0
frm717   SCAN11    7 60.0
frm718   SCAN11    8 60.0
frm719   SCAN11    9 60.0
frm720   SCAN11    10 60.0
frm721   SCAN11    11 60.0
frm722   SCAN11    12 60.0
frm723   SCAN11    13 60.0
frm724   SCAN11    14 60.0
frm725   SCAN11    15 60.0
frm726   SCAN11    16 60.0
frm727   SCAN11    17 60.0
frm728   SCAN11    18 60.0
frm729   SCAN11    19 60.0
frm730   SCAN11    20 60.0
frm731   SCAN11    21 60.0
frm732   SCAN11    22 60.0
frm733   SCAN11    23 60.0
frm734   SCAN11    24 60.0
frm735   SCAN11    25 60.0
frm736   SCAN11    26 60.0
frm737   SCAN11    27 60.0
frm738   SCAN11    28 60.0
frm739   SCAN11    29 60.0
frm740   SCAN11    30 60.0
frm741   SCAN11    31 60.0
frm742   SCAN11    32 60.0
frm743   SCAN11    33 60.0
frm744   SCAN11    34 60.0
frm745   SCAN11    35 60.0
frm746   SCAN11    36 60.0
frm747   SCAN11    37 60.0
frm748   SCAN11    38 60.0
frm749   SCAN11    39 60.0
frm750   SCAN11    40 60.0
frm751   SCAN11    41 60.0
frm752   SCAN11    42 60.0
frm753   SCAN11    43 60.0
frm754   SCAN11    44 60.0
frm755   SCAN11    45 60.0
frm756   SCAN11    46 60.0
frm757   SCAN11    47 60.0
frm758   SCAN11    48 60.0
frm759   SCAN11    49 60.0
frm760   SCAN11    50 60.0
frm761   SCAN11    51 60.0
frm762   SCAN11    52 60.0
frm763   SCAN11    53 60.0
frm764   SCAN11    54 60.0
frm765   SCAN11    55 60.0
frm766   SCAN11    56 60.0
frm767   SCAN11    57 60.0
frm768   SCAN11    58 60.0
frm769   SCAN11    59 60.0
frm770   SCAN11    60 60.0
frm771   SCAN11    61 60.0
frm772   SCAN11    62 60.0
frm773   SCAN11    63 60.0
frm774   SCAN11    64 60.0
frm775   SCAN11    65 60.0
frm776   SCAN11    66 60.0
frm777   SCAN11    67 60.0
frm778   SCAN11    68 60.0
frm779   SCAN11    69 60.0
frm780   SCAN11    70 60.0
frm781   SCAN11    71 60.0
frm782   SCAN11    72 60.0
frm783   SCAN11    73 60.0
frm784   SCAN11    74 60.0
frm785   SCAN11    75 60.0
frm786   SCAN11    76 60.0
frm787   SCAN11    77 60.0
frm788   SCAN12    1 60.0
frm789   SCAN12    2 60.0
frm790   SCAN12    3 60.0
frm791   SCAN12    4 60.0
frm792   SCAN12    5 60.0
frm793   SCAN12    6 60.0
frm794   SCAN12    7 60.0
frm795   SCAN12    8 60.0
frm796   SCAN12    9 60.0
frm797   SCAN12    10 60.0
frm798   SCAN12    11 60.0
frm799   SCAN12    12 60.0
frm800   SCAN12    13 60.0
frm801   SCAN12    14 60.0
frm802   SCAN12    15 60.0
frm803   SCAN12    16 60.0
frm804   SCAN12    17 60.0
frm805   SCAN12    18 60.0
frm806   SCAN12    19 60.0
frm807   SCAN12    20 60.0
frm808   SCAN12    21 60.0
frm809   SCAN12    22 60.0
frm810   SCAN12    23 60.0
frm811   SCAN12    24 60.0
frm812   SCAN12    25 60.0
frm813   SCAN12    26 60.0
frm814   SCAN12    27 60.0
frm815   SCAN12    28 60.0
frm816   SCAN12    29 60.0
frm817   SCAN12    30 60.0
frm818   SCAN12    31 60.0
frm819   SCAN12    32 60.0
frm820   SCAN12    33 60.0
frm821   SCAN12    34 60.0
frm822   SCAN12    35 60.0
frm823   SCAN12    36 60.0
frm824   SCAN12    37 60.0
frm825   SCAN12    38 60.0
frm826   SCAN12    39 60.0
frm827   SCAN12    40 60.0
frm828   SCAN12    41 60.0
frm829   SCAN12    42 60.0
frm830   SCAN12    43 60.0
frm831   SCAN12    44 60.0
frm832   SCAN12    45 60.0
frm833   SCAN12    46 60.0
frm834   SCAN12    47 60.0
frm835   SCAN12    48 60.0
frm836   SCAN12    49 60.0
frm837   SCAN12    50 60.0
frm838   SCAN12    51 60.0
frm839   SCAN12    52 60.0
frm840   SCAN12    53 60.0
frm841   SCAN12    54 60.0
frm842   SCAN12    55 60.0
frm843   SCAN12    56 60.0
frm844   SCAN12    57 60.0
frm845   SCAN12    58 60.0
frm846   SCAN12    59 60.0
frm847   SCAN12    60 60.0
frm848   SCAN12    61 60.0
frm849   SCAN12    62 60.0
frm850   SCAN12    63 60.0
frm851   SCAN12    64 60.0
frm852   SCAN12    65 60.0
frm853   SCAN12    66 60.0
frm854   SCAN12    67 60.0
frm855   SCAN12    68 60.0
frm856   SCAN12    69 60.0
frm857   SCAN12    70 60.0
frm858   SCAN12    71 60.0
frm859   SCAN12    72 60.0
frm860   SCAN12    73 60.0
frm861   SCAN12    74 60.0
frm862   SCAN12    75 60.0
frm863   SCAN12    76 60.0
frm864   SCAN12    77 60.0
frm865   SCAN13    1 60.0
frm866   SCAN13    2 60.0
frm867   SCAN13    3 60.0
frm868   SCAN13    4 60.0
frm869   SCAN13    5 60.0
frm870   SCAN13    6 60.0
frm871   SCAN13    7 60.0
frm872   SCAN13    8 60.0
frm873   SCAN13    9 60.0
frm874   SCAN13    10 60.0
frm875   SCAN13    11 60.0
frm876   SCAN13    12 60.0
frm877   SCAN13    13 60.0
frm878   SCAN13    14 60.0
frm879   SCAN13    15 60.0
frm880   SCAN13    16 60.0
frm881   SCAN13    17 60.0
frm882   SCAN13    18 60.0
frm883   SCAN13    19 60.0
frm884   SCAN13    20 60.0
frm885   SCAN13    21 60.0
frm886   SCAN13    22 60.0
frm887   SCAN13    23 60.0
frm888   SCAN13    24 60.0
frm889   SCAN13    25 60.0
frm890   SCAN13    26 60.0
frm891   SCAN13    27 60.0
frm892   SCAN13    28 60.0
frm893   SCAN13    29 60.0
frm894   SCAN13    30 60.0
frm895   SCAN13    31 60.0
frm896   SCAN13    32 60.0
frm897   SCAN13    33 60.0
frm898   SCAN13    34 60.0
frm899   SCAN13    35 60.0
frm900   SCAN13    36 60.0
frm901   SCAN13    37 60.0
frm902   SCAN13    38 60.0
frm903   SCAN13    39 60.0
frm904   SCAN13    40 60.0
frm905   SCAN13    41 60.0
frm906   SCAN13    42 60.0
frm907   SCAN13    43 60.0
frm908   SCAN13    44 60.0
frm909   SCAN13    45 60.0
frm910   SCAN13    46 60.0
frm911   SCAN13    47 60.0
frm912   SCAN13    48 60.0
frm913   SCAN13    49 60.0
frm914   SCAN13    50 60.0
frm915   SCAN13    51 60.0
frm916   SCAN13    52 60.0
frm917   SCAN13    53 60.0
frm918   SCAN13    54 60.0
frm919   SCAN13    55 60.0
frm920   SCAN13    56 60.0
frm921   SCAN13    57 60.0
frm922   SCAN13    58 60.0
frm923   SCAN13    59 60.0
frm924   SCAN13    60 60.0
frm925   SCAN13    61 60.0
frm926   SCAN13    62 60.0
frm927   SCAN13    63 60.0
frm928   SCAN13    64 60.0
frm929   SCAN13    65 60.0
frm930   SCAN13    66 60.0
frm931   SCAN13    67 60.0
frm932   SCAN13    68 60.0
frm933   SCAN13    69 60.0
frm934   SCAN13    70 60.0
frm935   SCAN13    71 60.0
frm936   SCAN13    72 60.0
frm937   SCAN13    73 60.0
frm938   SCAN13    74 60.0
frm939   SCAN13    75 60.0
frm940   SCAN13    76 60.0
frm941   SCAN13    77 60.0
frm942   SCAN14    1 60.0
frm943   SCAN14    2 60.0
frm944   SCAN14    3 60.0
frm945   SCAN14    4 60.0
frm946   SCAN14    5 60.0
frm947   SCAN14    6 60.0
frm948   SCAN14    7 60.0
frm949   SCAN14    8 60.0
frm950   SCAN14    9 60.0
frm951   SCAN14    10 60.0
frm952   SCAN14    11 60.0
frm953   SCAN14    12 60.0
frm954   SCAN14    13 60.0
frm955   SCAN14    14 60.0
frm956   SCAN14    15 60.0
frm957   SCAN14    16 60.0
frm958   SCAN14    17 60.0
frm959   SCAN14    18 60.0
frm960   SCAN14    19 60.0
frm961   SCAN14    20 60.0
frm962   SCAN14    21 60.0
frm963   SCAN14    22 60.0
frm964   SCAN14    23 60.0
frm965   SCAN14    24 60.0
frm966   SCAN14    25 60.0
frm967   SCAN14    26 60.0
frm968   SCAN14    27 60.0
frm969   SCAN14    28 60.0
frm970   SCAN14    29 60.0
frm971   SCAN14    30 60.0
frm972   SCAN14    31 60.0
frm973   SCAN14    32 60.0
frm974   SCAN14    33 60.0
frm975   SCAN14    34 60.0
frm976   SCAN14    35 60.0
frm977   SCAN14    36 60.0
frm978   SCAN14    37 60.0
frm979   SCAN14    38 60.0
frm980   SCAN14    39 60.0
frm981   SCAN14    40 60.0
frm982   SCAN14    41 60.0
frm983   SCAN14    42 60.0
frm984   SCAN14    43 60.0
frm985   SCAN14    44 60.0
frm986   SCAN14    45 60.0
frm987   SCAN14    46 60.0
frm988   SCAN14    47 60.0
frm989   SCAN14    48 60.0
frm990   SCAN14    49 60.0
frm991   SCAN14    50 60.0
frm992   SCAN14    51 60.0
frm993   SCAN14    52 60.0
frm994   SCAN14    53 60.0
frm995   SCAN14    54 60.0
frm996   SCAN14    55 60.0
frm997   SCAN14    56 60.0
frm998   SCAN14    57 60.0
frm999   SCAN14    58 60.0
frm1000   SCAN14    59 60.0
frm1001   SCAN14    60 60.0
frm1002   SCAN14    61 60.0
frm1003   SCAN14    62 60.0
frm1004   SCAN14    63 60.0
frm1005   SCAN14    64 60.0
frm1006   SCAN14    65 60.0
frm1007   SCAN14    66 60.0
frm1008   SCAN14    67 60.0
frm1009   SCAN15    1 60.0
frm1010   SCAN15    2 60.0
frm1011   SCAN15    3 60.0
frm1012   SCAN15    4 60.0
frm1013   SCAN15    5 60.0
frm1014   SCAN15    6 60.0
frm1015   SCAN15    7 60.0
frm1016   SCAN15    8 60.0
frm1017   SCAN15    9 60.0
frm1018   SCAN15    10 60.0
frm1019   SCAN15    11 60.0
frm1020   SCAN15    12 60.0
frm1021   SCAN15    13 60.0
frm1022   SCAN15    14 60.0
frm1023   SCAN15    15 60.0
frm1024   SCAN15    16 60.0
frm1025   SCAN15    17 60.0
frm1026   SCAN15    18 60.0
frm1027   SCAN15    19 60.0
frm1028   SCAN15    20 60.0
frm1029   SCAN15    21 60.0
frm1030   SCAN15    22 60.0
frm1031   SCAN15    23 60.0
frm1032   SCAN15    24 60.0
frm1033   SCAN15    25 60.0
frm1034   SCAN15    26 60.0
frm1035   SCAN15    27 60.0
frm1036   SCAN15    28 60.0
frm1037   SCAN15    29 60.0
frm1038   SCAN15    30 60.0
frm1039   SCAN15    31 60.0
frm1040   SCAN15    32 60.0
frm1041   SCAN15    33 60.0
frm1042   SCAN15    34 60.0
frm1043   SCAN15    35 60.0
frm1044   SCAN15    36 60.0
frm1045   SCAN15    37 60.0
frm1046   SCAN15    38 60.0
frm1047   SCAN15    39 60.0
frm1048   SCAN15    40 60.0
frm1049   SCAN15    41 60.0
frm1050   SCAN15    42 60.0
frm1051   SCAN15    43 60.0
frm1052   SCAN15    44 60.0
frm1053   SCAN15    45 60.0
frm1054   SCAN15    46 60.0
frm1055   SCAN15    47 60.0
frm1056   SCAN15    48 60.0
frm1057   SCAN15    49 60.0
frm1058   SCAN15    50 60.0
frm1059   SCAN15    51 60.0
frm1060   SCAN15    52 60.0
frm1061   SCAN15    53 60.0
frm1062   SCAN15    54 60.0
frm1063   SCAN15    55 60.0
frm1064   SCAN15    56 60.0
frm1065   SCAN15    57 60.0
frm1066   SCAN15    58 60.0
frm1067   SCAN15    59 60.0
frm1068   SCAN15    60 60.0
frm1069   SCAN15    61 60.0
frm1070   SCAN15    62 60.0
frm1071   SCAN15    63 60.0
frm1072   SCAN15    64 60.0
frm1073   SCAN15    65 60.0
frm1074   SCAN15    66 60.0
frm1075   SCAN15    67 60.0
frm1076   SCAN16    1 60.0
frm1077   SCAN16    2 60.0
frm1078   SCAN16    3 60.0
frm1079   SCAN16    4 60.0
frm1080   SCAN16    5 60.0
frm1081   SCAN16    6 60.0
frm1082   SCAN16    7 60.0
frm1083   SCAN16    8 60.0
frm1084   SCAN16    9 60.0
frm1085   SCAN16    10 60.0
frm1086   SCAN16    11 60.0
frm1087   SCAN16    12 60.0
frm1088   SCAN16    13 60.0
frm1089   SCAN16    14 60.0
frm1090   SCAN16    15 60.0
frm1091   SCAN16    16 60.0
frm1092   SCAN16    17 60.0
frm1093   SCAN16    18 60.0
frm1094   SCAN16    19 60.0
frm1095   SCAN16    20 60.0
frm1096   SCAN16    21 60.0
frm1097   SCAN16    22 60.0
frm1098   SCAN16    23 60.0
frm1099   SCAN16    24 60.0
frm1100   SCAN16    25 60.0
frm1101   SCAN16    26 60.0
frm1102   SCAN16    27 60.0
frm1103   SCAN16    28 60.0
frm1104   SCAN16    29 60.0
frm1105   SCAN16    30 60.0
frm1106   SCAN16    31 60.0
frm1107   SCAN16    32 60.0
frm1108   SCAN17    1 60.0
frm1109   SCAN17    2 60.0
frm1110   SCAN17    3 60.0
frm1111   SCAN17    4 60.0
frm1112   SCAN17    5 60.0
frm1113   SCAN17    6 60.0
frm1114   SCAN17    7 60.0
frm1115   SCAN17    8 60.0
frm1116   SCAN17    9 60.0
frm1117   SCAN17    10 60.0
frm1118   SCAN17    11 60.0
frm1119   SCAN17    12 60.0
frm1120   SCAN17    13 60.0
frm1121   SCAN17    14 60.0
frm1122   SCAN17    15 60.0
frm1123   SCAN17    16 60.0
frm1124   SCAN17    17 60.0
frm1125   SCAN17    18 60.0
frm1126   SCAN17    19 60.0
frm1127   SCAN17    20 60.0
frm1128   SCAN17    21 60.0
frm1129   SCAN17    22 60.0
frm1130   SCAN17    23 60.0
frm1131   SCAN17    24 60.0
frm1132   SCAN17    25 60.0
frm1133   SCAN17    26 60.0
frm1134   SCAN17    27 60.0
frm1135   SCAN17    28 60.0
frm1136   SCAN17    29 60.0
frm1137   SCAN17    30 60.0
frm1138   SCAN17    31 60.0
frm1139   SCAN17    32 60.0

loop_
_diffrn_data_frame.id
_diffrn_data_frame.detector_element_id
_diffrn_data_frame.array_id
_diffrn_data_frame.binary_id
frm1  ELEMENT  IMAGE 1
frm2  ELEMENT  IMAGE 2
frm3  ELEMENT  IMAGE 3
frm4  ELEMENT  IMAGE 4
frm5  ELEMENT  IMAGE 5
frm6  ELEMENT  IMAGE 6
frm7  ELEMENT  IMAGE 7
frm8  ELEMENT  IMAGE 8
frm9  ELEMENT  IMAGE 9
frm10  ELEMENT  IMAGE 10
frm11  ELEMENT  IMAGE 11
frm12  ELEMENT  IMAGE 12
frm13  ELEMENT  IMAGE 13
frm14  ELEMENT  IMAGE 14
frm15  ELEMENT  IMAGE 15
frm16  ELEMENT  IMAGE 16
frm17  ELEMENT  IMAGE 17
frm18  ELEMENT  IMAGE 18
frm19  ELEMENT  IMAGE 19
frm20  ELEMENT  IMAGE 20
frm21  ELEMENT  IMAGE 21
frm22  ELEMENT  IMAGE 22
frm23  ELEMENT  IMAGE 23
frm24  ELEMENT  IMAGE 24
frm25  ELEMENT  IMAGE 25
frm26  ELEMENT  IMAGE 26
frm27  ELEMENT  IMAGE 27
frm28  ELEMENT  IMAGE 28
frm29  ELEMENT  IMAGE 29
frm30  ELEMENT  IMAGE 30
frm31  ELEMENT  IMAGE 31
frm32  ELEMENT  IMAGE 32
frm33  ELEMENT  IMAGE 33
frm34  ELEMENT  IMAGE 34
frm35  ELEMENT  IMAGE 35
frm36  ELEMENT  IMAGE 36
frm37  ELEMENT  IMAGE 37
frm38  ELEMENT  IMAGE 38
frm39  ELEMENT  IMAGE 39
frm40  ELEMENT  IMAGE 40
frm41  ELEMENT  IMAGE 41
frm42  ELEMENT  IMAGE 42
frm43  ELEMENT  IMAGE 43
frm44  ELEMENT  IMAGE 44
frm45  ELEMENT  IMAGE 45
frm46  ELEMENT  IMAGE 46
frm47  ELEMENT  IMAGE 47
frm48  ELEMENT  IMAGE 48
frm49  ELEMENT  IMAGE 49
frm50  ELEMENT  IMAGE 50
frm51  ELEMENT  IMAGE 51
frm52  ELEMENT  IMAGE 52
frm53  ELEMENT  IMAGE 53
frm54  ELEMENT  IMAGE 54
frm55  ELEMENT  IMAGE 55
frm56  ELEMENT  IMAGE 56
frm57  ELEMENT  IMAGE 57
frm58  ELEMENT  IMAGE 58
frm59  ELEMENT  IMAGE 59
frm60  ELEMENT  IMAGE 60
frm61  ELEMENT  IMAGE 61
frm62  ELEMENT  IMAGE 62
frm63  ELEMENT  IMAGE 63
frm64  ELEMENT  IMAGE 64
frm65  ELEMENT  IMAGE 65
frm66  ELEMENT  IMAGE 66
frm67  ELEMENT  IMAGE 67
frm68  ELEMENT  IMAGE 68
frm69  ELEMENT  IMAGE 69
frm70  ELEMENT  IMAGE 70
frm71  ELEMENT  IMAGE 71
frm72  ELEMENT  IMAGE 72
frm73  ELEMENT  IMAGE 73
frm74  ELEMENT  IMAGE 74
frm75  ELEMENT  IMAGE 75
frm76  ELEMENT  IMAGE 76
frm77  ELEMENT  IMAGE 77
frm78  ELEMENT  IMAGE 78
frm79  ELEMENT  IMAGE 79
frm80  ELEMENT  IMAGE 80
frm81  ELEMENT  IMAGE 81
frm82  ELEMENT  IMAGE 82
frm83  ELEMENT  IMAGE 83
frm84  ELEMENT  IMAGE 84
frm85  ELEMENT  IMAGE 85
frm86  ELEMENT  IMAGE 86
frm87  ELEMENT  IMAGE 87
frm88  ELEMENT  IMAGE 88
frm89  ELEMENT  IMAGE 89
frm90  ELEMENT  IMAGE 90
frm91  ELEMENT  IMAGE 91
frm92  ELEMENT  IMAGE 92
frm93  ELEMENT  IMAGE 93
frm94  ELEMENT  IMAGE 94
frm95  ELEMENT  IMAGE 95
frm96  ELEMENT  IMAGE 96
frm97  ELEMENT  IMAGE 97
frm98  ELEMENT  IMAGE 98
frm99  ELEMENT  IMAGE 99
frm100  ELEMENT  IMAGE 100
frm101  ELEMENT  IMAGE 101
frm102  ELEMENT  IMAGE 102
frm103  ELEMENT  IMAGE 103
frm104  ELEMENT  IMAGE 104
frm105  ELEMENT  IMAGE 105
frm106  ELEMENT  IMAGE 106
frm107  ELEMENT  IMAGE 107
frm108  ELEMENT  IMAGE 108
frm109  ELEMENT  IMAGE 109
frm110  ELEMENT  IMAGE 110
frm111  ELEMENT  IMAGE 111
frm112  ELEMENT  IMAGE 112
frm113  ELEMENT  IMAGE 113
frm114  ELEMENT  IMAGE 114
frm115  ELEMENT  IMAGE 115
frm116  ELEMENT  IMAGE 116
frm117  ELEMENT  IMAGE 117
frm118  ELEMENT  IMAGE 118
frm119  ELEMENT  IMAGE 119
frm120  ELEMENT  IMAGE 120
frm121  ELEMENT  IMAGE 121
frm122  ELEMENT  IMAGE 122
frm123  ELEMENT  IMAGE 123
frm124  ELEMENT  IMAGE 124
frm125  ELEMENT  IMAGE 125
frm126  ELEMENT  IMAGE 126
frm127  ELEMENT  IMAGE 127
frm128  ELEMENT  IMAGE 128
frm129  ELEMENT  IMAGE 129
frm130  ELEMENT  IMAGE 130
frm131  ELEMENT  IMAGE 131
frm132  ELEMENT  IMAGE 132
frm133  ELEMENT  IMAGE 133
frm134  ELEMENT  IMAGE 134
frm135  ELEMENT  IMAGE 135
frm136  ELEMENT  IMAGE 136
frm137  ELEMENT  IMAGE 137
frm138  ELEMENT  IMAGE 138
frm139  ELEMENT  IMAGE 139
frm140  ELEMENT  IMAGE 140
frm141  ELEMENT  IMAGE 141
frm142  ELEMENT  IMAGE 142
frm143  ELEMENT  IMAGE 143
frm144  ELEMENT  IMAGE 144
frm145  ELEMENT  IMAGE 145
frm146  ELEMENT  IMAGE 146
frm147  ELEMENT  IMAGE 147
frm148  ELEMENT  IMAGE 148
frm149  ELEMENT  IMAGE 149
frm150  ELEMENT  IMAGE 150
frm151  ELEMENT  IMAGE 151
frm152  ELEMENT  IMAGE 152
frm153  ELEMENT  IMAGE 153
frm154  ELEMENT  IMAGE 154
frm155  ELEMENT  IMAGE 155
frm156  ELEMENT  IMAGE 156
frm157  ELEMENT  IMAGE 157
frm158  ELEMENT  IMAGE 158
frm159  ELEMENT  IMAGE 159
frm160  ELEMENT  IMAGE 160
frm161  ELEMENT  IMAGE 161
frm162  ELEMENT  IMAGE 162
frm163  ELEMENT  IMAGE 163
frm164  ELEMENT  IMAGE 164
frm165  ELEMENT  IMAGE 165
frm166  ELEMENT  IMAGE 166
frm167  ELEMENT  IMAGE 167
frm168  ELEMENT  IMAGE 168
frm169  ELEMENT  IMAGE 169
frm170  ELEMENT  IMAGE 170
frm171  ELEMENT  IMAGE 171
frm172  ELEMENT  IMAGE 172
frm173  ELEMENT  IMAGE 173
frm174  ELEMENT  IMAGE 174
frm175  ELEMENT  IMAGE 175
frm176  ELEMENT  IMAGE 176
frm177  ELEMENT  IMAGE 177
frm178  ELEMENT  IMAGE 178
frm179  ELEMENT  IMAGE 179
frm180  ELEMENT  IMAGE 180
frm181  ELEMENT  IMAGE 181
frm182  ELEMENT  IMAGE 182
frm183  ELEMENT  IMAGE 183
frm184  ELEMENT  IMAGE 184
frm185  ELEMENT  IMAGE 185
frm186  ELEMENT  IMAGE 186
frm187  ELEMENT  IMAGE 187
frm188  ELEMENT  IMAGE 188
frm189  ELEMENT  IMAGE 189
frm190  ELEMENT  IMAGE 190
frm191  ELEMENT  IMAGE 191
frm192  ELEMENT  IMAGE 192
frm193  ELEMENT  IMAGE 193
frm194  ELEMENT  IMAGE 194
frm195  ELEMENT  IMAGE 195
frm196  ELEMENT  IMAGE 196
frm197  ELEMENT  IMAGE 197
frm198  ELEMENT  IMAGE 198
frm199  ELEMENT  IMAGE 199
frm200  ELEMENT  IMAGE 200
frm201  ELEMENT  IMAGE 201
frm202  ELEMENT  IMAGE 202
frm203  ELEMENT  IMAGE 203
frm204  ELEMENT  IMAGE 204
frm205  ELEMENT  IMAGE 205
frm206  ELEMENT  IMAGE 206
frm207  ELEMENT  IMAGE 207
frm208  ELEMENT  IMAGE 208
frm209  ELEMENT  IMAGE 209
frm210  ELEMENT  IMAGE 210
frm211  ELEMENT  IMAGE 211
frm212  ELEMENT  IMAGE 212
frm213  ELEMENT  IMAGE 213
frm214  ELEMENT  IMAGE 214
frm215  ELEMENT  IMAGE 215
frm216  ELEMENT  IMAGE 216
frm217  ELEMENT  IMAGE 217
frm218  ELEMENT  IMAGE 218
frm219  ELEMENT  IMAGE 219
frm220  ELEMENT  IMAGE 220
frm221  ELEMENT  IMAGE 221
frm222  ELEMENT  IMAGE 222
frm223  ELEMENT  IMAGE 223
frm224  ELEMENT  IMAGE 224
frm225  ELEMENT  IMAGE 225
frm226  ELEMENT  IMAGE 226
frm227  ELEMENT  IMAGE 227
frm228  ELEMENT  IMAGE 228
frm229  ELEMENT  IMAGE 229
frm230  ELEMENT  IMAGE 230
frm231  ELEMENT  IMAGE 231
frm232  ELEMENT  IMAGE 232
frm233  ELEMENT  IMAGE 233
frm234  ELEMENT  IMAGE 234
frm235  ELEMENT  IMAGE 235
frm236  ELEMENT  IMAGE 236
frm237  ELEMENT  IMAGE 237
frm238  ELEMENT  IMAGE 238
frm239  ELEMENT  IMAGE 239
frm240  ELEMENT  IMAGE 240
frm241  ELEMENT  IMAGE 241
frm242  ELEMENT  IMAGE 242
frm243  ELEMENT  IMAGE 243
frm244  ELEMENT  IMAGE 244
frm245  ELEMENT  IMAGE 245
frm246  ELEMENT  IMAGE 246
frm247  ELEMENT  IMAGE 247
frm248  ELEMENT  IMAGE 248
frm249  ELEMENT  IMAGE 249
frm250  ELEMENT  IMAGE 250
frm251  ELEMENT  IMAGE 251
frm252  ELEMENT  IMAGE 252
frm253  ELEMENT  IMAGE 253
frm254  ELEMENT  IMAGE 254
frm255  ELEMENT  IMAGE 255
frm256  ELEMENT  IMAGE 256
frm257  ELEMENT  IMAGE 257
frm258  ELEMENT  IMAGE 258
frm259  ELEMENT  IMAGE 259
frm260  ELEMENT  IMAGE 260
frm261  ELEMENT  IMAGE 261
frm262  ELEMENT  IMAGE 262
frm263  ELEMENT  IMAGE 263
frm264  ELEMENT  IMAGE 264
frm265  ELEMENT  IMAGE 265
frm266  ELEMENT  IMAGE 266
frm267  ELEMENT  IMAGE 267
frm268  ELEMENT  IMAGE 268
frm269  ELEMENT  IMAGE 269
frm270  ELEMENT  IMAGE 270
frm271  ELEMENT  IMAGE 271
frm272  ELEMENT  IMAGE 272
frm273  ELEMENT  IMAGE 273
frm274  ELEMENT  IMAGE 274
frm275  ELEMENT  IMAGE 275
frm276  ELEMENT  IMAGE 276
frm277  ELEMENT  IMAGE 277
frm278  ELEMENT  IMAGE 278
frm279  ELEMENT  IMAGE 279
frm280  ELEMENT  IMAGE 280
frm281  ELEMENT  IMAGE 281
frm282  ELEMENT  IMAGE 282
frm283  ELEMENT  IMAGE 283
frm284  ELEMENT  IMAGE 284
frm285  ELEMENT  IMAGE 285
frm286  ELEMENT  IMAGE 286
frm287  ELEMENT  IMAGE 287
frm288  ELEMENT  IMAGE 288
frm289  ELEMENT  IMAGE 289
frm290  ELEMENT  IMAGE 290
frm291  ELEMENT  IMAGE 291
frm292  ELEMENT  IMAGE 292
frm293  ELEMENT  IMAGE 293
frm294  ELEMENT  IMAGE 294
frm295  ELEMENT  IMAGE 295
frm296  ELEMENT  IMAGE 296
frm297  ELEMENT  IMAGE 297
frm298  ELEMENT  IMAGE 298
frm299  ELEMENT  IMAGE 299
frm300  ELEMENT  IMAGE 300
frm301  ELEMENT  IMAGE 301
frm302  ELEMENT  IMAGE 302
frm303  ELEMENT  IMAGE 303
frm304  ELEMENT  IMAGE 304
frm305  ELEMENT  IMAGE 305
frm306  ELEMENT  IMAGE 306
frm307  ELEMENT  IMAGE 307
frm308  ELEMENT  IMAGE 308
frm309  ELEMENT  IMAGE 309
frm310  ELEMENT  IMAGE 310
frm311  ELEMENT  IMAGE 311
frm312  ELEMENT  IMAGE 312
frm313  ELEMENT  IMAGE 313
frm314  ELEMENT  IMAGE 314
frm315  ELEMENT  IMAGE 315
frm316  ELEMENT  IMAGE 316
frm317  ELEMENT  IMAGE 317
frm318  ELEMENT  IMAGE 318
frm319  ELEMENT  IMAGE 319
frm320  ELEMENT  IMAGE 320
frm321  ELEMENT  IMAGE 321
frm322  ELEMENT  IMAGE 322
frm323  ELEMENT  IMAGE 323
frm324  ELEMENT  IMAGE 324
frm325  ELEMENT  IMAGE 325
frm326  ELEMENT  IMAGE 326
frm327  ELEMENT  IMAGE 327
frm328  ELEMENT  IMAGE 328
frm329  ELEMENT  IMAGE 329
frm330  ELEMENT  IMAGE 330
frm331  ELEMENT  IMAGE 331
frm332  ELEMENT  IMAGE 332
frm333  ELEMENT  IMAGE 333
frm334  ELEMENT  IMAGE 334
frm335  ELEMENT  IMAGE 335
frm336  ELEMENT  IMAGE 336
frm337  ELEMENT  IMAGE 337
frm338  ELEMENT  IMAGE 338
frm339  ELEMENT  IMAGE 339
frm340  ELEMENT  IMAGE 340
frm341  ELEMENT  IMAGE 341
frm342  ELEMENT  IMAGE 342
frm343  ELEMENT  IMAGE 343
frm344  ELEMENT  IMAGE 344
frm345  ELEMENT  IMAGE 345
frm346  ELEMENT  IMAGE 346
frm347  ELEMENT  IMAGE 347
frm348  ELEMENT  IMAGE 348
frm349  ELEMENT  IMAGE 349
frm350  ELEMENT  IMAGE 350
frm351  ELEMENT  IMAGE 351
frm352  ELEMENT  IMAGE 352
frm353  ELEMENT  IMAGE 353
frm354  ELEMENT  IMAGE 354
frm355  ELEMENT  IMAGE 355
frm356  ELEMENT  IMAGE 356
frm357  ELEMENT  IMAGE 357
frm358  ELEMENT  IMAGE 358
frm359  ELEMENT  IMAGE 359
frm360  ELEMENT  IMAGE 360
frm361  ELEMENT  IMAGE 361
frm362  ELEMENT  IMAGE 362
frm363  ELEMENT  IMAGE 363
frm364  ELEMENT  IMAGE 364
frm365  ELEMENT  IMAGE 365
frm366  ELEMENT  IMAGE 366
frm367  ELEMENT  IMAGE 367
frm368  ELEMENT  IMAGE 368
frm369  ELEMENT  IMAGE 369
frm370  ELEMENT  IMAGE 370
frm371  ELEMENT  IMAGE 371
frm372  ELEMENT  IMAGE 372
frm373  ELEMENT  IMAGE 373
frm374  ELEMENT  IMAGE 374
frm375  ELEMENT  IMAGE 375
frm376  ELEMENT  IMAGE 376
frm377  ELEMENT  IMAGE 377
frm378  ELEMENT  IMAGE 378
frm379  ELEMENT  IMAGE 379
frm380  ELEMENT  IMAGE 380
frm381  ELEMENT  IMAGE 381
frm382  ELEMENT  IMAGE 382
frm383  ELEMENT  IMAGE 383
frm384  ELEMENT  IMAGE 384
frm385  ELEMENT  IMAGE 385
frm386  ELEMENT  IMAGE 386
frm387  ELEMENT  IMAGE 387
frm388  ELEMENT  IMAGE 388
frm389  ELEMENT  IMAGE 389
frm390  ELEMENT  IMAGE 390
frm391  ELEMENT  IMAGE 391
frm392  ELEMENT  IMAGE 392
frm393  ELEMENT  IMAGE 393
frm394  ELEMENT  IMAGE 394
frm395  ELEMENT  IMAGE 395
frm396  ELEMENT  IMAGE 396
frm397  ELEMENT  IMAGE 397
frm398  ELEMENT  IMAGE 398
frm399  ELEMENT  IMAGE 399
frm400  ELEMENT  IMAGE 400
frm401  ELEMENT  IMAGE 401
frm402  ELEMENT  IMAGE 402
frm403  ELEMENT  IMAGE 403
frm404  ELEMENT  IMAGE 404
frm405  ELEMENT  IMAGE 405
frm406  ELEMENT  IMAGE 406
frm407  ELEMENT  IMAGE 407
frm408  ELEMENT  IMAGE 408
frm409  ELEMENT  IMAGE 409
frm410  ELEMENT  IMAGE 410
frm411  ELEMENT  IMAGE 411
frm412  ELEMENT  IMAGE 412
frm413  ELEMENT  IMAGE 413
frm414  ELEMENT  IMAGE 414
frm415  ELEMENT  IMAGE 415
frm416  ELEMENT  IMAGE 416
frm417  ELEMENT  IMAGE 417
frm418  ELEMENT  IMAGE 418
frm419  ELEMENT  IMAGE 419
frm420  ELEMENT  IMAGE 420
frm421  ELEMENT  IMAGE 421
frm422  ELEMENT  IMAGE 422
frm423  ELEMENT  IMAGE 423
frm424  ELEMENT  IMAGE 424
frm425  ELEMENT  IMAGE 425
frm426  ELEMENT  IMAGE 426
frm427  ELEMENT  IMAGE 427
frm428  ELEMENT  IMAGE 428
frm429  ELEMENT  IMAGE 429
frm430  ELEMENT  IMAGE 430
frm431  ELEMENT  IMAGE 431
frm432  ELEMENT  IMAGE 432
frm433  ELEMENT  IMAGE 433
frm434  ELEMENT  IMAGE 434
frm435  ELEMENT  IMAGE 435
frm436  ELEMENT  IMAGE 436
frm437  ELEMENT  IMAGE 437
frm438  ELEMENT  IMAGE 438
frm439  ELEMENT  IMAGE 439
frm440  ELEMENT  IMAGE 440
frm441  ELEMENT  IMAGE 441
frm442  ELEMENT  IMAGE 442
frm443  ELEMENT  IMAGE 443
frm444  ELEMENT  IMAGE 444
frm445  ELEMENT  IMAGE 445
frm446  ELEMENT  IMAGE 446
frm447  ELEMENT  IMAGE 447
frm448  ELEMENT  IMAGE 448
frm449  ELEMENT  IMAGE 449
frm450  ELEMENT  IMAGE 450
frm451  ELEMENT  IMAGE 451
frm452  ELEMENT  IMAGE 452
frm453  ELEMENT  IMAGE 453
frm454  ELEMENT  IMAGE 454
frm455  ELEMENT  IMAGE 455
frm456  ELEMENT  IMAGE 456
frm457  ELEMENT  IMAGE 457
frm458  ELEMENT  IMAGE 458
frm459  ELEMENT  IMAGE 459
frm460  ELEMENT  IMAGE 460
frm461  ELEMENT  IMAGE 461
frm462  ELEMENT  IMAGE 462
frm463  ELEMENT  IMAGE 463
frm464  ELEMENT  IMAGE 464
frm465  ELEMENT  IMAGE 465
frm466  ELEMENT  IMAGE 466
frm467  ELEMENT  IMAGE 467
frm468  ELEMENT  IMAGE 468
frm469  ELEMENT  IMAGE 469
frm470  ELEMENT  IMAGE 470
frm471  ELEMENT  IMAGE 471
frm472  ELEMENT  IMAGE 472
frm473  ELEMENT  IMAGE 473
frm474  ELEMENT  IMAGE 474
frm475  ELEMENT  IMAGE 475
frm476  ELEMENT  IMAGE 476
frm477  ELEMENT  IMAGE 477
frm478  ELEMENT  IMAGE 478
frm479  ELEMENT  IMAGE 479
frm480  ELEMENT  IMAGE 480
frm481  ELEMENT  IMAGE 481
frm482  ELEMENT  IMAGE 482
frm483  ELEMENT  IMAGE 483
frm484  ELEMENT  IMAGE 484
frm485  ELEMENT  IMAGE 485
frm486  ELEMENT  IMAGE 486
frm487  ELEMENT  IMAGE 487
frm488  ELEMENT  IMAGE 488
frm489  ELEMENT  IMAGE 489
frm490  ELEMENT  IMAGE 490
frm491  ELEMENT  IMAGE 491
frm492  ELEMENT  IMAGE 492
frm493  ELEMENT  IMAGE 493
frm494  ELEMENT  IMAGE 494
frm495  ELEMENT  IMAGE 495
frm496  ELEMENT  IMAGE 496
frm497  ELEMENT  IMAGE 497
frm498  ELEMENT  IMAGE 498
frm499  ELEMENT  IMAGE 499
frm500  ELEMENT  IMAGE 500
frm501  ELEMENT  IMAGE 501
frm502  ELEMENT  IMAGE 502
frm503  ELEMENT  IMAGE 503
frm504  ELEMENT  IMAGE 504
frm505  ELEMENT  IMAGE 505
frm506  ELEMENT  IMAGE 506
frm507  ELEMENT  IMAGE 507
frm508  ELEMENT  IMAGE 508
frm509  ELEMENT  IMAGE 509
frm510  ELEMENT  IMAGE 510
frm511  ELEMENT  IMAGE 511
frm512  ELEMENT  IMAGE 512
frm513  ELEMENT  IMAGE 513
frm514  ELEMENT  IMAGE 514
frm515  ELEMENT  IMAGE 515
frm516  ELEMENT  IMAGE 516
frm517  ELEMENT  IMAGE 517
frm518  ELEMENT  IMAGE 518
frm519  ELEMENT  IMAGE 519
frm520  ELEMENT  IMAGE 520
frm521  ELEMENT  IMAGE 521
frm522  ELEMENT  IMAGE 522
frm523  ELEMENT  IMAGE 523
frm524  ELEMENT  IMAGE 524
frm525  ELEMENT  IMAGE 525
frm526  ELEMENT  IMAGE 526
frm527  ELEMENT  IMAGE 527
frm528  ELEMENT  IMAGE 528
frm529  ELEMENT  IMAGE 529
frm530  ELEMENT  IMAGE 530
frm531  ELEMENT  IMAGE 531
frm532  ELEMENT  IMAGE 532
frm533  ELEMENT  IMAGE 533
frm534  ELEMENT  IMAGE 534
frm535  ELEMENT  IMAGE 535
frm536  ELEMENT  IMAGE 536
frm537  ELEMENT  IMAGE 537
frm538  ELEMENT  IMAGE 538
frm539  ELEMENT  IMAGE 539
frm540  ELEMENT  IMAGE 540
frm541  ELEMENT  IMAGE 541
frm542  ELEMENT  IMAGE 542
frm543  ELEMENT  IMAGE 543
frm544  ELEMENT  IMAGE 544
frm545  ELEMENT  IMAGE 545
frm546  ELEMENT  IMAGE 546
frm547  ELEMENT  IMAGE 547
frm548  ELEMENT  IMAGE 548
frm549  ELEMENT  IMAGE 549
frm550  ELEMENT  IMAGE 550
frm551  ELEMENT  IMAGE 551
frm552  ELEMENT  IMAGE 552
frm553  ELEMENT  IMAGE 553
frm554  ELEMENT  IMAGE 554
frm555  ELEMENT  IMAGE 555
frm556  ELEMENT  IMAGE 556
frm557  ELEMENT  IMAGE 557
frm558  ELEMENT  IMAGE 558
frm559  ELEMENT  IMAGE 559
frm560  ELEMENT  IMAGE 560
frm561  ELEMENT  IMAGE 561
frm562  ELEMENT  IMAGE 562
frm563  ELEMENT  IMAGE 563
frm564  ELEMENT  IMAGE 564
frm565  ELEMENT  IMAGE 565
frm566  ELEMENT  IMAGE 566
frm567  ELEMENT  IMAGE 567
frm568  ELEMENT  IMAGE 568
frm569  ELEMENT  IMAGE 569
frm570  ELEMENT  IMAGE 570
frm571  ELEMENT  IMAGE 571
frm572  ELEMENT  IMAGE 572
frm573  ELEMENT  IMAGE 573
frm574  ELEMENT  IMAGE 574
frm575  ELEMENT  IMAGE 575
frm576  ELEMENT  IMAGE 576
frm577  ELEMENT  IMAGE 577
frm578  ELEMENT  IMAGE 578
frm579  ELEMENT  IMAGE 579
frm580  ELEMENT  IMAGE 580
frm581  ELEMENT  IMAGE 581
frm582  ELEMENT  IMAGE 582
frm583  ELEMENT  IMAGE 583
frm584  ELEMENT  IMAGE 584
frm585  ELEMENT  IMAGE 585
frm586  ELEMENT  IMAGE 586
frm587  ELEMENT  IMAGE 587
frm588  ELEMENT  IMAGE 588
frm589  ELEMENT  IMAGE 589
frm590  ELEMENT  IMAGE 590
frm591  ELEMENT  IMAGE 591
frm592  ELEMENT  IMAGE 592
frm593  ELEMENT  IMAGE 593
frm594  ELEMENT  IMAGE 594
frm595  ELEMENT  IMAGE 595
frm596  ELEMENT  IMAGE 596
frm597  ELEMENT  IMAGE 597
frm598  ELEMENT  IMAGE 598
frm599  ELEMENT  IMAGE 599
frm600  ELEMENT  IMAGE 600
frm601  ELEMENT  IMAGE 601
frm602  ELEMENT  IMAGE 602
frm603  ELEMENT  IMAGE 603
frm604  ELEMENT  IMAGE 604
frm605  ELEMENT  IMAGE 605
frm606  ELEMENT  IMAGE 606
frm607  ELEMENT  IMAGE 607
frm608  ELEMENT  IMAGE 608
frm609  ELEMENT  IMAGE 609
frm610  ELEMENT  IMAGE 610
frm611  ELEMENT  IMAGE 611
frm612  ELEMENT  IMAGE 612
frm613  ELEMENT  IMAGE 613
frm614  ELEMENT  IMAGE 614
frm615  ELEMENT  IMAGE 615
frm616  ELEMENT  IMAGE 616
frm617  ELEMENT  IMAGE 617
frm618  ELEMENT  IMAGE 618
frm619  ELEMENT  IMAGE 619
frm620  ELEMENT  IMAGE 620
frm621  ELEMENT  IMAGE 621
frm622  ELEMENT  IMAGE 622
frm623  ELEMENT  IMAGE 623
frm624  ELEMENT  IMAGE 624
frm625  ELEMENT  IMAGE 625
frm626  ELEMENT  IMAGE 626
frm627  ELEMENT  IMAGE 627
frm628  ELEMENT  IMAGE 628
frm629  ELEMENT  IMAGE 629
frm630  ELEMENT  IMAGE 630
frm631  ELEMENT  IMAGE 631
frm632  ELEMENT  IMAGE 632
frm633  ELEMENT  IMAGE 633
frm634  ELEMENT  IMAGE 634
frm635  ELEMENT  IMAGE 635
frm636  ELEMENT  IMAGE 636
frm637  ELEMENT  IMAGE 637
frm638  ELEMENT  IMAGE 638
frm639  ELEMENT  IMAGE 639
frm640  ELEMENT  IMAGE 640
frm641  ELEMENT  IMAGE 641
frm642  ELEMENT  IMAGE 642
frm643  ELEMENT  IMAGE 643
frm644  ELEMENT  IMAGE 644
frm645  ELEMENT  IMAGE 645
frm646  ELEMENT  IMAGE 646
frm647  ELEMENT  IMAGE 647
frm648  ELEMENT  IMAGE 648
frm649  ELEMENT  IMAGE 649
frm650  ELEMENT  IMAGE 650
frm651  ELEMENT  IMAGE 651
frm652  ELEMENT  IMAGE 652
frm653  ELEMENT  IMAGE 653
frm654  ELEMENT  IMAGE 654
frm655  ELEMENT  IMAGE 655
frm656  ELEMENT  IMAGE 656
frm657  ELEMENT  IMAGE 657
frm658  ELEMENT  IMAGE 658
frm659  ELEMENT  IMAGE 659
frm660  ELEMENT  IMAGE 660
frm661  ELEMENT  IMAGE 661
frm662  ELEMENT  IMAGE 662
frm663  ELEMENT  IMAGE 663
frm664  ELEMENT  IMAGE 664
frm665  ELEMENT  IMAGE 665
frm666  ELEMENT  IMAGE 666
frm667  ELEMENT  IMAGE 667
frm668  ELEMENT  IMAGE 668
frm669  ELEMENT  IMAGE 669
frm670  ELEMENT  IMAGE 670
frm671  ELEMENT  IMAGE 671
frm672  ELEMENT  IMAGE 672
frm673  ELEMENT  IMAGE 673
frm674  ELEMENT  IMAGE 674
frm675  ELEMENT  IMAGE 675
frm676  ELEMENT  IMAGE 676
frm677  ELEMENT  IMAGE 677
frm678  ELEMENT  IMAGE 678
frm679  ELEMENT  IMAGE 679
frm680  ELEMENT  IMAGE 680
frm681  ELEMENT  IMAGE 681
frm682  ELEMENT  IMAGE 682
frm683  ELEMENT  IMAGE 683
frm684  ELEMENT  IMAGE 684
frm685  ELEMENT  IMAGE 685
frm686  ELEMENT  IMAGE 686
frm687  ELEMENT  IMAGE 687
frm688  ELEMENT  IMAGE 688
frm689  ELEMENT  IMAGE 689
frm690  ELEMENT  IMAGE 690
frm691  ELEMENT  IMAGE 691
frm692  ELEMENT  IMAGE 692
frm693  ELEMENT  IMAGE 693
frm694  ELEMENT  IMAGE 694
frm695  ELEMENT  IMAGE 695
frm696  ELEMENT  IMAGE 696
frm697  ELEMENT  IMAGE 697
frm698  ELEMENT  IMAGE 698
frm699  ELEMENT  IMAGE 699
frm700  ELEMENT  IMAGE 700
frm701  ELEMENT  IMAGE 701
frm702  ELEMENT  IMAGE 702
frm703  ELEMENT  IMAGE 703
frm704  ELEMENT  IMAGE 704
frm705  ELEMENT  IMAGE 705
frm706  ELEMENT  IMAGE 706
frm707  ELEMENT  IMAGE 707
frm708  ELEMENT  IMAGE 708
frm709  ELEMENT  IMAGE 709
frm710  ELEMENT  IMAGE 710
frm711  ELEMENT  IMAGE 711
frm712  ELEMENT  IMAGE 712
frm713  ELEMENT  IMAGE 713
frm714  ELEMENT  IMAGE 714
frm715  ELEMENT  IMAGE 715
frm716  ELEMENT  IMAGE 716
frm717  ELEMENT  IMAGE 717
frm718  ELEMENT  IMAGE 718
frm719  ELEMENT  IMAGE 719
frm720  ELEMENT  IMAGE 720
frm721  ELEMENT  IMAGE 721
frm722  ELEMENT  IMAGE 722
frm723  ELEMENT  IMAGE 723
frm724  ELEMENT  IMAGE 724
frm725  ELEMENT  IMAGE 725
frm726  ELEMENT  IMAGE 726
frm727  ELEMENT  IMAGE 727
frm728  ELEMENT  IMAGE 728
frm729  ELEMENT  IMAGE 729
frm730  ELEMENT  IMAGE 730
frm731  ELEMENT  IMAGE 731
frm732  ELEMENT  IMAGE 732
frm733  ELEMENT  IMAGE 733
frm734  ELEMENT  IMAGE 734
frm735  ELEMENT  IMAGE 735
frm736  ELEMENT  IMAGE 736
frm737  ELEMENT  IMAGE 737
frm738  ELEMENT  IMAGE 738
frm739  ELEMENT  IMAGE 739
frm740  ELEMENT  IMAGE 740
frm741  ELEMENT  IMAGE 741
frm742  ELEMENT  IMAGE 742
frm743  ELEMENT  IMAGE 743
frm744  ELEMENT  IMAGE 744
frm745  ELEMENT  IMAGE 745
frm746  ELEMENT  IMAGE 746
frm747  ELEMENT  IMAGE 747
frm748  ELEMENT  IMAGE 748
frm749  ELEMENT  IMAGE 749
frm750  ELEMENT  IMAGE 750
frm751  ELEMENT  IMAGE 751
frm752  ELEMENT  IMAGE 752
frm753  ELEMENT  IMAGE 753
frm754  ELEMENT  IMAGE 754
frm755  ELEMENT  IMAGE 755
frm756  ELEMENT  IMAGE 756
frm757  ELEMENT  IMAGE 757
frm758  ELEMENT  IMAGE 758
frm759  ELEMENT  IMAGE 759
frm760  ELEMENT  IMAGE 760
frm761  ELEMENT  IMAGE 761
frm762  ELEMENT  IMAGE 762
frm763  ELEMENT  IMAGE 763
frm764  ELEMENT  IMAGE 764
frm765  ELEMENT  IMAGE 765
frm766  ELEMENT  IMAGE 766
frm767  ELEMENT  IMAGE 767
frm768  ELEMENT  IMAGE 768
frm769  ELEMENT  IMAGE 769
frm770  ELEMENT  IMAGE 770
frm771  ELEMENT  IMAGE 771
frm772  ELEMENT  IMAGE 772
frm773  ELEMENT  IMAGE 773
frm774  ELEMENT  IMAGE 774
frm775  ELEMENT  IMAGE 775
frm776  ELEMENT  IMAGE 776
frm777  ELEMENT  IMAGE 777
frm778  ELEMENT  IMAGE 778
frm779  ELEMENT  IMAGE 779
frm780  ELEMENT  IMAGE 780
frm781  ELEMENT  IMAGE 781
frm782  ELEMENT  IMAGE 782
frm783  ELEMENT  IMAGE 783
frm784  ELEMENT  IMAGE 784
frm785  ELEMENT  IMAGE 785
frm786  ELEMENT  IMAGE 786
frm787  ELEMENT  IMAGE 787
frm788  ELEMENT  IMAGE 788
frm789  ELEMENT  IMAGE 789
frm790  ELEMENT  IMAGE 790
frm791  ELEMENT  IMAGE 791
frm792  ELEMENT  IMAGE 792
frm793  ELEMENT  IMAGE 793
frm794  ELEMENT  IMAGE 794
frm795  ELEMENT  IMAGE 795
frm796  ELEMENT  IMAGE 796
frm797  ELEMENT  IMAGE 797
frm798  ELEMENT  IMAGE 798
frm799  ELEMENT  IMAGE 799
frm800  ELEMENT  IMAGE 800
frm801  ELEMENT  IMAGE 801
frm802  ELEMENT  IMAGE 802
frm803  ELEMENT  IMAGE 803
frm804  ELEMENT  IMAGE 804
frm805  ELEMENT  IMAGE 805
frm806  ELEMENT  IMAGE 806
frm807  ELEMENT  IMAGE 807
frm808  ELEMENT  IMAGE 808
frm809  ELEMENT  IMAGE 809
frm810  ELEMENT  IMAGE 810
frm811  ELEMENT  IMAGE 811
frm812  ELEMENT  IMAGE 812
frm813  ELEMENT  IMAGE 813
frm814  ELEMENT  IMAGE 814
frm815  ELEMENT  IMAGE 815
frm816  ELEMENT  IMAGE 816
frm817  ELEMENT  IMAGE 817
frm818  ELEMENT  IMAGE 818
frm819  ELEMENT  IMAGE 819
frm820  ELEMENT  IMAGE 820
frm821  ELEMENT  IMAGE 821
frm822  ELEMENT  IMAGE 822
frm823  ELEMENT  IMAGE 823
frm824  ELEMENT  IMAGE 824
frm825  ELEMENT  IMAGE 825
frm826  ELEMENT  IMAGE 826
frm827  ELEMENT  IMAGE 827
frm828  ELEMENT  IMAGE 828
frm829  ELEMENT  IMAGE 829
frm830  ELEMENT  IMAGE 830
frm831  ELEMENT  IMAGE 831
frm832  ELEMENT  IMAGE 832
frm833  ELEMENT  IMAGE 833
frm834  ELEMENT  IMAGE 834
frm835  ELEMENT  IMAGE 835
frm836  ELEMENT  IMAGE 836
frm837  ELEMENT  IMAGE 837
frm838  ELEMENT  IMAGE 838
frm839  ELEMENT  IMAGE 839
frm840  ELEMENT  IMAGE 840
frm841  ELEMENT  IMAGE 841
frm842  ELEMENT  IMAGE 842
frm843  ELEMENT  IMAGE 843
frm844  ELEMENT  IMAGE 844
frm845  ELEMENT  IMAGE 845
frm846  ELEMENT  IMAGE 846
frm847  ELEMENT  IMAGE 847
frm848  ELEMENT  IMAGE 848
frm849  ELEMENT  IMAGE 849
frm850  ELEMENT  IMAGE 850
frm851  ELEMENT  IMAGE 851
frm852  ELEMENT  IMAGE 852
frm853  ELEMENT  IMAGE 853
frm854  ELEMENT  IMAGE 854
frm855  ELEMENT  IMAGE 855
frm856  ELEMENT  IMAGE 856
frm857  ELEMENT  IMAGE 857
frm858  ELEMENT  IMAGE 858
frm859  ELEMENT  IMAGE 859
frm860  ELEMENT  IMAGE 860
frm861  ELEMENT  IMAGE 861
frm862  ELEMENT  IMAGE 862
frm863  ELEMENT  IMAGE 863
frm864  ELEMENT  IMAGE 864
frm865  ELEMENT  IMAGE 865
frm866  ELEMENT  IMAGE 866
frm867  ELEMENT  IMAGE 867
frm868  ELEMENT  IMAGE 868
frm869  ELEMENT  IMAGE 869
frm870  ELEMENT  IMAGE 870
frm871  ELEMENT  IMAGE 871
frm872  ELEMENT  IMAGE 872
frm873  ELEMENT  IMAGE 873
frm874  ELEMENT  IMAGE 874
frm875  ELEMENT  IMAGE 875
frm876  ELEMENT  IMAGE 876
frm877  ELEMENT  IMAGE 877
frm878  ELEMENT  IMAGE 878
frm879  ELEMENT  IMAGE 879
frm880  ELEMENT  IMAGE 880
frm881  ELEMENT  IMAGE 881
frm882  ELEMENT  IMAGE 882
frm883  ELEMENT  IMAGE 883
frm884  ELEMENT  IMAGE 884
frm885  ELEMENT  IMAGE 885
frm886  ELEMENT  IMAGE 886
frm887  ELEMENT  IMAGE 887
frm888  ELEMENT  IMAGE 888
frm889  ELEMENT  IMAGE 889
frm890  ELEMENT  IMAGE 890
frm891  ELEMENT  IMAGE 891
frm892  ELEMENT  IMAGE 892
frm893  ELEMENT  IMAGE 893
frm894  ELEMENT  IMAGE 894
frm895  ELEMENT  IMAGE 895
frm896  ELEMENT  IMAGE 896
frm897  ELEMENT  IMAGE 897
frm898  ELEMENT  IMAGE 898
frm899  ELEMENT  IMAGE 899
frm900  ELEMENT  IMAGE 900
frm901  ELEMENT  IMAGE 901
frm902  ELEMENT  IMAGE 902
frm903  ELEMENT  IMAGE 903
frm904  ELEMENT  IMAGE 904
frm905  ELEMENT  IMAGE 905
frm906  ELEMENT  IMAGE 906
frm907  ELEMENT  IMAGE 907
frm908  ELEMENT  IMAGE 908
frm909  ELEMENT  IMAGE 909
frm910  ELEMENT  IMAGE 910
frm911  ELEMENT  IMAGE 911
frm912  ELEMENT  IMAGE 912
frm913  ELEMENT  IMAGE 913
frm914  ELEMENT  IMAGE 914
frm915  ELEMENT  IMAGE 915
frm916  ELEMENT  IMAGE 916
frm917  ELEMENT  IMAGE 917
frm918  ELEMENT  IMAGE 918
frm919  ELEMENT  IMAGE 919
frm920  ELEMENT  IMAGE 920
frm921  ELEMENT  IMAGE 921
frm922  ELEMENT  IMAGE 922
frm923  ELEMENT  IMAGE 923
frm924  ELEMENT  IMAGE 924
frm925  ELEMENT  IMAGE 925
frm926  ELEMENT  IMAGE 926
frm927  ELEMENT  IMAGE 927
frm928  ELEMENT  IMAGE 928
frm929  ELEMENT  IMAGE 929
frm930  ELEMENT  IMAGE 930
frm931  ELEMENT  IMAGE 931
frm932  ELEMENT  IMAGE 932
frm933  ELEMENT  IMAGE 933
frm934  ELEMENT  IMAGE 934
frm935  ELEMENT  IMAGE 935
frm936  ELEMENT  IMAGE 936
frm937  ELEMENT  IMAGE 937
frm938  ELEMENT  IMAGE 938
frm939  ELEMENT  IMAGE 939
frm940  ELEMENT  IMAGE 940
frm941  ELEMENT  IMAGE 941
frm942  ELEMENT  IMAGE 942
frm943  ELEMENT  IMAGE 943
frm944  ELEMENT  IMAGE 944
frm945  ELEMENT  IMAGE 945
frm946  ELEMENT  IMAGE 946
frm947  ELEMENT  IMAGE 947
frm948  ELEMENT  IMAGE 948
frm949  ELEMENT  IMAGE 949
frm950  ELEMENT  IMAGE 950
frm951  ELEMENT  IMAGE 951
frm952  ELEMENT  IMAGE 952
frm953  ELEMENT  IMAGE 953
frm954  ELEMENT  IMAGE 954
frm955  ELEMENT  IMAGE 955
frm956  ELEMENT  IMAGE 956
frm957  ELEMENT  IMAGE 957
frm958  ELEMENT  IMAGE 958
frm959  ELEMENT  IMAGE 959
frm960  ELEMENT  IMAGE 960
frm961  ELEMENT  IMAGE 961
frm962  ELEMENT  IMAGE 962
frm963  ELEMENT  IMAGE 963
frm964  ELEMENT  IMAGE 964
frm965  ELEMENT  IMAGE 965
frm966  ELEMENT  IMAGE 966
frm967  ELEMENT  IMAGE 967
frm968  ELEMENT  IMAGE 968
frm969  ELEMENT  IMAGE 969
frm970  ELEMENT  IMAGE 970
frm971  ELEMENT  IMAGE 971
frm972  ELEMENT  IMAGE 972
frm973  ELEMENT  IMAGE 973
frm974  ELEMENT  IMAGE 974
frm975  ELEMENT  IMAGE 975
frm976  ELEMENT  IMAGE 976
frm977  ELEMENT  IMAGE 977
frm978  ELEMENT  IMAGE 978
frm979  ELEMENT  IMAGE 979
frm980  ELEMENT  IMAGE 980
frm981  ELEMENT  IMAGE 981
frm982  ELEMENT  IMAGE 982
frm983  ELEMENT  IMAGE 983
frm984  ELEMENT  IMAGE 984
frm985  ELEMENT  IMAGE 985
frm986  ELEMENT  IMAGE 986
frm987  ELEMENT  IMAGE 987
frm988  ELEMENT  IMAGE 988
frm989  ELEMENT  IMAGE 989
frm990  ELEMENT  IMAGE 990
frm991  ELEMENT  IMAGE 991
frm992  ELEMENT  IMAGE 992
frm993  ELEMENT  IMAGE 993
frm994  ELEMENT  IMAGE 994
frm995  ELEMENT  IMAGE 995
frm996  ELEMENT  IMAGE 996
frm997  ELEMENT  IMAGE 997
frm998  ELEMENT  IMAGE 998
frm999  ELEMENT  IMAGE 999
frm1000  ELEMENT  IMAGE 1000
frm1001  ELEMENT  IMAGE 1001
frm1002  ELEMENT  IMAGE 1002
frm1003  ELEMENT  IMAGE 1003
frm1004  ELEMENT  IMAGE 1004
frm1005  ELEMENT  IMAGE 1005
frm1006  ELEMENT  IMAGE 1006
frm1007  ELEMENT  IMAGE 1007
frm1008  ELEMENT  IMAGE 1008
frm1009  ELEMENT  IMAGE 1009
frm1010  ELEMENT  IMAGE 1010
frm1011  ELEMENT  IMAGE 1011
frm1012  ELEMENT  IMAGE 1012
frm1013  ELEMENT  IMAGE 1013
frm1014  ELEMENT  IMAGE 1014
frm1015  ELEMENT  IMAGE 1015
frm1016  ELEMENT  IMAGE 1016
frm1017  ELEMENT  IMAGE 1017
frm1018  ELEMENT  IMAGE 1018
frm1019  ELEMENT  IMAGE 1019
frm1020  ELEMENT  IMAGE 1020
frm1021  ELEMENT  IMAGE 1021
frm1022  ELEMENT  IMAGE 1022
frm1023  ELEMENT  IMAGE 1023
frm1024  ELEMENT  IMAGE 1024
frm1025  ELEMENT  IMAGE 1025
frm1026  ELEMENT  IMAGE 1026
frm1027  ELEMENT  IMAGE 1027
frm1028  ELEMENT  IMAGE 1028
frm1029  ELEMENT  IMAGE 1029
frm1030  ELEMENT  IMAGE 1030
frm1031  ELEMENT  IMAGE 1031
frm1032  ELEMENT  IMAGE 1032
frm1033  ELEMENT  IMAGE 1033
frm1034  ELEMENT  IMAGE 1034
frm1035  ELEMENT  IMAGE 1035
frm1036  ELEMENT  IMAGE 1036
frm1037  ELEMENT  IMAGE 1037
frm1038  ELEMENT  IMAGE 1038
frm1039  ELEMENT  IMAGE 1039
frm1040  ELEMENT  IMAGE 1040
frm1041  ELEMENT  IMAGE 1041
frm1042  ELEMENT  IMAGE 1042
frm1043  ELEMENT  IMAGE 1043
frm1044  ELEMENT  IMAGE 1044
frm1045  ELEMENT  IMAGE 1045
frm1046  ELEMENT  IMAGE 1046
frm1047  ELEMENT  IMAGE 1047
frm1048  ELEMENT  IMAGE 1048
frm1049  ELEMENT  IMAGE 1049
frm1050  ELEMENT  IMAGE 1050
frm1051  ELEMENT  IMAGE 1051
frm1052  ELEMENT  IMAGE 1052
frm1053  ELEMENT  IMAGE 1053
frm1054  ELEMENT  IMAGE 1054
frm1055  ELEMENT  IMAGE 1055
frm1056  ELEMENT  IMAGE 1056
frm1057  ELEMENT  IMAGE 1057
frm1058  ELEMENT  IMAGE 1058
frm1059  ELEMENT  IMAGE 1059
frm1060  ELEMENT  IMAGE 1060
frm1061  ELEMENT  IMAGE 1061
frm1062  ELEMENT  IMAGE 1062
frm1063  ELEMENT  IMAGE 1063
frm1064  ELEMENT  IMAGE 1064
frm1065  ELEMENT  IMAGE 1065
frm1066  ELEMENT  IMAGE 1066
frm1067  ELEMENT  IMAGE 1067
frm1068  ELEMENT  IMAGE 1068
frm1069  ELEMENT  IMAGE 1069
frm1070  ELEMENT  IMAGE 1070
frm1071  ELEMENT  IMAGE 1071
frm1072  ELEMENT  IMAGE 1072
frm1073  ELEMENT  IMAGE 1073
frm1074  ELEMENT  IMAGE 1074
frm1075  ELEMENT  IMAGE 1075
frm1076  ELEMENT  IMAGE 1076
frm1077  ELEMENT  IMAGE 1077
frm1078  ELEMENT  IMAGE 1078
frm1079  ELEMENT  IMAGE 1079
frm1080  ELEMENT  IMAGE 1080
frm1081  ELEMENT  IMAGE 1081
frm1082  ELEMENT  IMAGE 1082
frm1083  ELEMENT  IMAGE 1083
frm1084  ELEMENT  IMAGE 1084
frm1085  ELEMENT  IMAGE 1085
frm1086  ELEMENT  IMAGE 1086
frm1087  ELEMENT  IMAGE 1087
frm1088  ELEMENT  IMAGE 1088
frm1089  ELEMENT  IMAGE 1089
frm1090  ELEMENT  IMAGE 1090
frm1091  ELEMENT  IMAGE 1091
frm1092  ELEMENT  IMAGE 1092
frm1093  ELEMENT  IMAGE 1093
frm1094  ELEMENT  IMAGE 1094
frm1095  ELEMENT  IMAGE 1095
frm1096  ELEMENT  IMAGE 1096
frm1097  ELEMENT  IMAGE 1097
frm1098  ELEMENT  IMAGE 1098
frm1099  ELEMENT  IMAGE 1099
frm1100  ELEMENT  IMAGE 1100
frm1101  ELEMENT  IMAGE 1101
frm1102  ELEMENT  IMAGE 1102
frm1103  ELEMENT  IMAGE 1103
frm1104  ELEMENT  IMAGE 1104
frm1105  ELEMENT  IMAGE 1105
frm1106  ELEMENT  IMAGE 1106
frm1107  ELEMENT  IMAGE 1107
frm1108  ELEMENT  IMAGE 1108
frm1109  ELEMENT  IMAGE 1109
frm1110  ELEMENT  IMAGE 1110
frm1111  ELEMENT  IMAGE 1111
frm1112  ELEMENT  IMAGE 1112
frm1113  ELEMENT  IMAGE 1113
frm1114  ELEMENT  IMAGE 1114
frm1115  ELEMENT  IMAGE 1115
frm1116  ELEMENT  IMAGE 1116
frm1117  ELEMENT  IMAGE 1117
frm1118  ELEMENT  IMAGE 1118
frm1119  ELEMENT  IMAGE 1119
frm1120  ELEMENT  IMAGE 1120
frm1121  ELEMENT  IMAGE 1121
frm1122  ELEMENT  IMAGE 1122
frm1123  ELEMENT  IMAGE 1123
frm1124  ELEMENT  IMAGE 1124
frm1125  ELEMENT  IMAGE 1125
frm1126  ELEMENT  IMAGE 1126
frm1127  ELEMENT  IMAGE 1127
frm1128  ELEMENT  IMAGE 1128
frm1129  ELEMENT  IMAGE 1129
frm1130  ELEMENT  IMAGE 1130
frm1131  ELEMENT  IMAGE 1131
frm1132  ELEMENT  IMAGE 1132
frm1133  ELEMENT  IMAGE 1133
frm1134  ELEMENT  IMAGE 1134
frm1135  ELEMENT  IMAGE 1135
frm1136  ELEMENT  IMAGE 1136
frm1137  ELEMENT  IMAGE 1137
frm1138  ELEMENT  IMAGE 1138
frm1139  ELEMENT  IMAGE 1139
loop_
_array_data.array_id
_array_data.binary_id
_array_data.external_data_id

   IMAGE 1 1
   IMAGE 2 2
   IMAGE 3 3
   IMAGE 4 4
   IMAGE 5 5
   IMAGE 6 6
   IMAGE 7 7
   IMAGE 8 8
   IMAGE 9 9
   IMAGE 10 10
   IMAGE 11 11
   IMAGE 12 12
   IMAGE 13 13
   IMAGE 14 14
   IMAGE 15 15
   IMAGE 16 16
   IMAGE 17 17
   IMAGE 18 18
   IMAGE 19 19
   IMAGE 20 20
   IMAGE 21 21
   IMAGE 22 22
   IMAGE 23 23
   IMAGE 24 24
   IMAGE 25 25
   IMAGE 26 26
   IMAGE 27 27
   IMAGE 28 28
   IMAGE 29 29
   IMAGE 30 30
   IMAGE 31 31
   IMAGE 32 32
   IMAGE 33 33
   IMAGE 34 34
   IMAGE 35 35
   IMAGE 36 36
   IMAGE 37 37
   IMAGE 38 38
   IMAGE 39 39
   IMAGE 40 40
   IMAGE 41 41
   IMAGE 42 42
   IMAGE 43 43
   IMAGE 44 44
   IMAGE 45 45
   IMAGE 46 46
   IMAGE 47 47
   IMAGE 48 48
   IMAGE 49 49
   IMAGE 50 50
   IMAGE 51 51
   IMAGE 52 52
   IMAGE 53 53
   IMAGE 54 54
   IMAGE 55 55
   IMAGE 56 56
   IMAGE 57 57
   IMAGE 58 58
   IMAGE 59 59
   IMAGE 60 60
   IMAGE 61 61
   IMAGE 62 62
   IMAGE 63 63
   IMAGE 64 64
   IMAGE 65 65
   IMAGE 66 66
   IMAGE 67 67
   IMAGE 68 68
   IMAGE 69 69
   IMAGE 70 70
   IMAGE 71 71
   IMAGE 72 72
   IMAGE 73 73
   IMAGE 74 74
   IMAGE 75 75
   IMAGE 76 76
   IMAGE 77 77
   IMAGE 78 78
   IMAGE 79 79
   IMAGE 80 80
   IMAGE 81 81
   IMAGE 82 82
   IMAGE 83 83
   IMAGE 84 84
   IMAGE 85 85
   IMAGE 86 86
   IMAGE 87 87
   IMAGE 88 88
   IMAGE 89 89
   IMAGE 90 90
   IMAGE 91 91
   IMAGE 92 92
   IMAGE 93 93
   IMAGE 94 94
   IMAGE 95 95
   IMAGE 96 96
   IMAGE 97 97
   IMAGE 98 98
   IMAGE 99 99
   IMAGE 100 100
   IMAGE 101 101
   IMAGE 102 102
   IMAGE 103 103
   IMAGE 104 104
   IMAGE 105 105
   IMAGE 106 106
   IMAGE 107 107
   IMAGE 108 108
   IMAGE 109 109
   IMAGE 110 110
   IMAGE 111 111
   IMAGE 112 112
   IMAGE 113 113
   IMAGE 114 114
   IMAGE 115 115
   IMAGE 116 116
   IMAGE 117 117
   IMAGE 118 118
   IMAGE 119 119
   IMAGE 120 120
   IMAGE 121 121
   IMAGE 122 122
   IMAGE 123 123
   IMAGE 124 124
   IMAGE 125 125
   IMAGE 126 126
   IMAGE 127 127
   IMAGE 128 128
   IMAGE 129 129
   IMAGE 130 130
   IMAGE 131 131
   IMAGE 132 132
   IMAGE 133 133
   IMAGE 134 134
   IMAGE 135 135
   IMAGE 136 136
   IMAGE 137 137
   IMAGE 138 138
   IMAGE 139 139
   IMAGE 140 140
   IMAGE 141 141
   IMAGE 142 142
   IMAGE 143 143
   IMAGE 144 144
   IMAGE 145 145
   IMAGE 146 146
   IMAGE 147 147
   IMAGE 148 148
   IMAGE 149 149
   IMAGE 150 150
   IMAGE 151 151
   IMAGE 152 152
   IMAGE 153 153
   IMAGE 154 154
   IMAGE 155 155
   IMAGE 156 156
   IMAGE 157 157
   IMAGE 158 158
   IMAGE 159 159
   IMAGE 160 160
   IMAGE 161 161
   IMAGE 162 162
   IMAGE 163 163
   IMAGE 164 164
   IMAGE 165 165
   IMAGE 166 166
   IMAGE 167 167
   IMAGE 168 168
   IMAGE 169 169
   IMAGE 170 170
   IMAGE 171 171
   IMAGE 172 172
   IMAGE 173 173
   IMAGE 174 174
   IMAGE 175 175
   IMAGE 176 176
   IMAGE 177 177
   IMAGE 178 178
   IMAGE 179 179
   IMAGE 180 180
   IMAGE 181 181
   IMAGE 182 182
   IMAGE 183 183
   IMAGE 184 184
   IMAGE 185 185
   IMAGE 186 186
   IMAGE 187 187
   IMAGE 188 188
   IMAGE 189 189
   IMAGE 190 190
   IMAGE 191 191
   IMAGE 192 192
   IMAGE 193 193
   IMAGE 194 194
   IMAGE 195 195
   IMAGE 196 196
   IMAGE 197 197
   IMAGE 198 198
   IMAGE 199 199
   IMAGE 200 200
   IMAGE 201 201
   IMAGE 202 202
   IMAGE 203 203
   IMAGE 204 204
   IMAGE 205 205
   IMAGE 206 206
   IMAGE 207 207
   IMAGE 208 208
   IMAGE 209 209
   IMAGE 210 210
   IMAGE 211 211
   IMAGE 212 212
   IMAGE 213 213
   IMAGE 214 214
   IMAGE 215 215
   IMAGE 216 216
   IMAGE 217 217
   IMAGE 218 218
   IMAGE 219 219
   IMAGE 220 220
   IMAGE 221 221
   IMAGE 222 222
   IMAGE 223 223
   IMAGE 224 224
   IMAGE 225 225
   IMAGE 226 226
   IMAGE 227 227
   IMAGE 228 228
   IMAGE 229 229
   IMAGE 230 230
   IMAGE 231 231
   IMAGE 232 232
   IMAGE 233 233
   IMAGE 234 234
   IMAGE 235 235
   IMAGE 236 236
   IMAGE 237 237
   IMAGE 238 238
   IMAGE 239 239
   IMAGE 240 240
   IMAGE 241 241
   IMAGE 242 242
   IMAGE 243 243
   IMAGE 244 244
   IMAGE 245 245
   IMAGE 246 246
   IMAGE 247 247
   IMAGE 248 248
   IMAGE 249 249
   IMAGE 250 250
   IMAGE 251 251
   IMAGE 252 252
   IMAGE 253 253
   IMAGE 254 254
   IMAGE 255 255
   IMAGE 256 256
   IMAGE 257 257
   IMAGE 258 258
   IMAGE 259 259
   IMAGE 260 260
   IMAGE 261 261
   IMAGE 262 262
   IMAGE 263 263
   IMAGE 264 264
   IMAGE 265 265
   IMAGE 266 266
   IMAGE 267 267
   IMAGE 268 268
   IMAGE 269 269
   IMAGE 270 270
   IMAGE 271 271
   IMAGE 272 272
   IMAGE 273 273
   IMAGE 274 274
   IMAGE 275 275
   IMAGE 276 276
   IMAGE 277 277
   IMAGE 278 278
   IMAGE 279 279
   IMAGE 280 280
   IMAGE 281 281
   IMAGE 282 282
   IMAGE 283 283
   IMAGE 284 284
   IMAGE 285 285
   IMAGE 286 286
   IMAGE 287 287
   IMAGE 288 288
   IMAGE 289 289
   IMAGE 290 290
   IMAGE 291 291
   IMAGE 292 292
   IMAGE 293 293
   IMAGE 294 294
   IMAGE 295 295
   IMAGE 296 296
   IMAGE 297 297
   IMAGE 298 298
   IMAGE 299 299
   IMAGE 300 300
   IMAGE 301 301
   IMAGE 302 302
   IMAGE 303 303
   IMAGE 304 304
   IMAGE 305 305
   IMAGE 306 306
   IMAGE 307 307
   IMAGE 308 308
   IMAGE 309 309
   IMAGE 310 310
   IMAGE 311 311
   IMAGE 312 312
   IMAGE 313 313
   IMAGE 314 314
   IMAGE 315 315
   IMAGE 316 316
   IMAGE 317 317
   IMAGE 318 318
   IMAGE 319 319
   IMAGE 320 320
   IMAGE 321 321
   IMAGE 322 322
   IMAGE 323 323
   IMAGE 324 324
   IMAGE 325 325
   IMAGE 326 326
   IMAGE 327 327
   IMAGE 328 328
   IMAGE 329 329
   IMAGE 330 330
   IMAGE 331 331
   IMAGE 332 332
   IMAGE 333 333
   IMAGE 334 334
   IMAGE 335 335
   IMAGE 336 336
   IMAGE 337 337
   IMAGE 338 338
   IMAGE 339 339
   IMAGE 340 340
   IMAGE 341 341
   IMAGE 342 342
   IMAGE 343 343
   IMAGE 344 344
   IMAGE 345 345
   IMAGE 346 346
   IMAGE 347 347
   IMAGE 348 348
   IMAGE 349 349
   IMAGE 350 350
   IMAGE 351 351
   IMAGE 352 352
   IMAGE 353 353
   IMAGE 354 354
   IMAGE 355 355
   IMAGE 356 356
   IMAGE 357 357
   IMAGE 358 358
   IMAGE 359 359
   IMAGE 360 360
   IMAGE 361 361
   IMAGE 362 362
   IMAGE 363 363
   IMAGE 364 364
   IMAGE 365 365
   IMAGE 366 366
   IMAGE 367 367
   IMAGE 368 368
   IMAGE 369 369
   IMAGE 370 370
   IMAGE 371 371
   IMAGE 372 372
   IMAGE 373 373
   IMAGE 374 374
   IMAGE 375 375
   IMAGE 376 376
   IMAGE 377 377
   IMAGE 378 378
   IMAGE 379 379
   IMAGE 380 380
   IMAGE 381 381
   IMAGE 382 382
   IMAGE 383 383
   IMAGE 384 384
   IMAGE 385 385
   IMAGE 386 386
   IMAGE 387 387
   IMAGE 388 388
   IMAGE 389 389
   IMAGE 390 390
   IMAGE 391 391
   IMAGE 392 392
   IMAGE 393 393
   IMAGE 394 394
   IMAGE 395 395
   IMAGE 396 396
   IMAGE 397 397
   IMAGE 398 398
   IMAGE 399 399
   IMAGE 400 400
   IMAGE 401 401
   IMAGE 402 402
   IMAGE 403 403
   IMAGE 404 404
   IMAGE 405 405
   IMAGE 406 406
   IMAGE 407 407
   IMAGE 408 408
   IMAGE 409 409
   IMAGE 410 410
   IMAGE 411 411
   IMAGE 412 412
   IMAGE 413 413
   IMAGE 414 414
   IMAGE 415 415
   IMAGE 416 416
   IMAGE 417 417
   IMAGE 418 418
   IMAGE 419 419
   IMAGE 420 420
   IMAGE 421 421
   IMAGE 422 422
   IMAGE 423 423
   IMAGE 424 424
   IMAGE 425 425
   IMAGE 426 426
   IMAGE 427 427
   IMAGE 428 428
   IMAGE 429 429
   IMAGE 430 430
   IMAGE 431 431
   IMAGE 432 432
   IMAGE 433 433
   IMAGE 434 434
   IMAGE 435 435
   IMAGE 436 436
   IMAGE 437 437
   IMAGE 438 438
   IMAGE 439 439
   IMAGE 440 440
   IMAGE 441 441
   IMAGE 442 442
   IMAGE 443 443
   IMAGE 444 444
   IMAGE 445 445
   IMAGE 446 446
   IMAGE 447 447
   IMAGE 448 448
   IMAGE 449 449
   IMAGE 450 450
   IMAGE 451 451
   IMAGE 452 452
   IMAGE 453 453
   IMAGE 454 454
   IMAGE 455 455
   IMAGE 456 456
   IMAGE 457 457
   IMAGE 458 458
   IMAGE 459 459
   IMAGE 460 460
   IMAGE 461 461
   IMAGE 462 462
   IMAGE 463 463
   IMAGE 464 464
   IMAGE 465 465
   IMAGE 466 466
   IMAGE 467 467
   IMAGE 468 468
   IMAGE 469 469
   IMAGE 470 470
   IMAGE 471 471
   IMAGE 472 472
   IMAGE 473 473
   IMAGE 474 474
   IMAGE 475 475
   IMAGE 476 476
   IMAGE 477 477
   IMAGE 478 478
   IMAGE 479 479
   IMAGE 480 480
   IMAGE 481 481
   IMAGE 482 482
   IMAGE 483 483
   IMAGE 484 484
   IMAGE 485 485
   IMAGE 486 486
   IMAGE 487 487
   IMAGE 488 488
   IMAGE 489 489
   IMAGE 490 490
   IMAGE 491 491
   IMAGE 492 492
   IMAGE 493 493
   IMAGE 494 494
   IMAGE 495 495
   IMAGE 496 496
   IMAGE 497 497
   IMAGE 498 498
   IMAGE 499 499
   IMAGE 500 500
   IMAGE 501 501
   IMAGE 502 502
   IMAGE 503 503
   IMAGE 504 504
   IMAGE 505 505
   IMAGE 506 506
   IMAGE 507 507
   IMAGE 508 508
   IMAGE 509 509
   IMAGE 510 510
   IMAGE 511 511
   IMAGE 512 512
   IMAGE 513 513
   IMAGE 514 514
   IMAGE 515 515
   IMAGE 516 516
   IMAGE 517 517
   IMAGE 518 518
   IMAGE 519 519
   IMAGE 520 520
   IMAGE 521 521
   IMAGE 522 522
   IMAGE 523 523
   IMAGE 524 524
   IMAGE 525 525
   IMAGE 526 526
   IMAGE 527 527
   IMAGE 528 528
   IMAGE 529 529
   IMAGE 530 530
   IMAGE 531 531
   IMAGE 532 532
   IMAGE 533 533
   IMAGE 534 534
   IMAGE 535 535
   IMAGE 536 536
   IMAGE 537 537
   IMAGE 538 538
   IMAGE 539 539
   IMAGE 540 540
   IMAGE 541 541
   IMAGE 542 542
   IMAGE 543 543
   IMAGE 544 544
   IMAGE 545 545
   IMAGE 546 546
   IMAGE 547 547
   IMAGE 548 548
   IMAGE 549 549
   IMAGE 550 550
   IMAGE 551 551
   IMAGE 552 552
   IMAGE 553 553
   IMAGE 554 554
   IMAGE 555 555
   IMAGE 556 556
   IMAGE 557 557
   IMAGE 558 558
   IMAGE 559 559
   IMAGE 560 560
   IMAGE 561 561
   IMAGE 562 562
   IMAGE 563 563
   IMAGE 564 564
   IMAGE 565 565
   IMAGE 566 566
   IMAGE 567 567
   IMAGE 568 568
   IMAGE 569 569
   IMAGE 570 570
   IMAGE 571 571
   IMAGE 572 572
   IMAGE 573 573
   IMAGE 574 574
   IMAGE 575 575
   IMAGE 576 576
   IMAGE 577 577
   IMAGE 578 578
   IMAGE 579 579
   IMAGE 580 580
   IMAGE 581 581
   IMAGE 582 582
   IMAGE 583 583
   IMAGE 584 584
   IMAGE 585 585
   IMAGE 586 586
   IMAGE 587 587
   IMAGE 588 588
   IMAGE 589 589
   IMAGE 590 590
   IMAGE 591 591
   IMAGE 592 592
   IMAGE 593 593
   IMAGE 594 594
   IMAGE 595 595
   IMAGE 596 596
   IMAGE 597 597
   IMAGE 598 598
   IMAGE 599 599
   IMAGE 600 600
   IMAGE 601 601
   IMAGE 602 602
   IMAGE 603 603
   IMAGE 604 604
   IMAGE 605 605
   IMAGE 606 606
   IMAGE 607 607
   IMAGE 608 608
   IMAGE 609 609
   IMAGE 610 610
   IMAGE 611 611
   IMAGE 612 612
   IMAGE 613 613
   IMAGE 614 614
   IMAGE 615 615
   IMAGE 616 616
   IMAGE 617 617
   IMAGE 618 618
   IMAGE 619 619
   IMAGE 620 620
   IMAGE 621 621
   IMAGE 622 622
   IMAGE 623 623
   IMAGE 624 624
   IMAGE 625 625
   IMAGE 626 626
   IMAGE 627 627
   IMAGE 628 628
   IMAGE 629 629
   IMAGE 630 630
   IMAGE 631 631
   IMAGE 632 632
   IMAGE 633 633
   IMAGE 634 634
   IMAGE 635 635
   IMAGE 636 636
   IMAGE 637 637
   IMAGE 638 638
   IMAGE 639 639
   IMAGE 640 640
   IMAGE 641 641
   IMAGE 642 642
   IMAGE 643 643
   IMAGE 644 644
   IMAGE 645 645
   IMAGE 646 646
   IMAGE 647 647
   IMAGE 648 648
   IMAGE 649 649
   IMAGE 650 650
   IMAGE 651 651
   IMAGE 652 652
   IMAGE 653 653
   IMAGE 654 654
   IMAGE 655 655
   IMAGE 656 656
   IMAGE 657 657
   IMAGE 658 658
   IMAGE 659 659
   IMAGE 660 660
   IMAGE 661 661
   IMAGE 662 662
   IMAGE 663 663
   IMAGE 664 664
   IMAGE 665 665
   IMAGE 666 666
   IMAGE 667 667
   IMAGE 668 668
   IMAGE 669 669
   IMAGE 670 670
   IMAGE 671 671
   IMAGE 672 672
   IMAGE 673 673
   IMAGE 674 674
   IMAGE 675 675
   IMAGE 676 676
   IMAGE 677 677
   IMAGE 678 678
   IMAGE 679 679
   IMAGE 680 680
   IMAGE 681 681
   IMAGE 682 682
   IMAGE 683 683
   IMAGE 684 684
   IMAGE 685 685
   IMAGE 686 686
   IMAGE 687 687
   IMAGE 688 688
   IMAGE 689 689
   IMAGE 690 690
   IMAGE 691 691
   IMAGE 692 692
   IMAGE 693 693
   IMAGE 694 694
   IMAGE 695 695
   IMAGE 696 696
   IMAGE 697 697
   IMAGE 698 698
   IMAGE 699 699
   IMAGE 700 700
   IMAGE 701 701
   IMAGE 702 702
   IMAGE 703 703
   IMAGE 704 704
   IMAGE 705 705
   IMAGE 706 706
   IMAGE 707 707
   IMAGE 708 708
   IMAGE 709 709
   IMAGE 710 710
   IMAGE 711 711
   IMAGE 712 712
   IMAGE 713 713
   IMAGE 714 714
   IMAGE 715 715
   IMAGE 716 716
   IMAGE 717 717
   IMAGE 718 718
   IMAGE 719 719
   IMAGE 720 720
   IMAGE 721 721
   IMAGE 722 722
   IMAGE 723 723
   IMAGE 724 724
   IMAGE 725 725
   IMAGE 726 726
   IMAGE 727 727
   IMAGE 728 728
   IMAGE 729 729
   IMAGE 730 730
   IMAGE 731 731
   IMAGE 732 732
   IMAGE 733 733
   IMAGE 734 734
   IMAGE 735 735
   IMAGE 736 736
   IMAGE 737 737
   IMAGE 738 738
   IMAGE 739 739
   IMAGE 740 740
   IMAGE 741 741
   IMAGE 742 742
   IMAGE 743 743
   IMAGE 744 744
   IMAGE 745 745
   IMAGE 746 746
   IMAGE 747 747
   IMAGE 748 748
   IMAGE 749 749
   IMAGE 750 750
   IMAGE 751 751
   IMAGE 752 752
   IMAGE 753 753
   IMAGE 754 754
   IMAGE 755 755
   IMAGE 756 756
   IMAGE 757 757
   IMAGE 758 758
   IMAGE 759 759
   IMAGE 760 760
   IMAGE 761 761
   IMAGE 762 762
   IMAGE 763 763
   IMAGE 764 764
   IMAGE 765 765
   IMAGE 766 766
   IMAGE 767 767
   IMAGE 768 768
   IMAGE 769 769
   IMAGE 770 770
   IMAGE 771 771
   IMAGE 772 772
   IMAGE 773 773
   IMAGE 774 774
   IMAGE 775 775
   IMAGE 776 776
   IMAGE 777 777
   IMAGE 778 778
   IMAGE 779 779
   IMAGE 780 780
   IMAGE 781 781
   IMAGE 782 782
   IMAGE 783 783
   IMAGE 784 784
   IMAGE 785 785
   IMAGE 786 786
   IMAGE 787 787
   IMAGE 788 788
   IMAGE 789 789
   IMAGE 790 790
   IMAGE 791 791
   IMAGE 792 792
   IMAGE 793 793
   IMAGE 794 794
   IMAGE 795 795
   IMAGE 796 796
   IMAGE 797 797
   IMAGE 798 798
   IMAGE 799 799
   IMAGE 800 800
   IMAGE 801 801
   IMAGE 802 802
   IMAGE 803 803
   IMAGE 804 804
   IMAGE 805 805
   IMAGE 806 806
   IMAGE 807 807
   IMAGE 808 808
   IMAGE 809 809
   IMAGE 810 810
   IMAGE 811 811
   IMAGE 812 812
   IMAGE 813 813
   IMAGE 814 814
   IMAGE 815 815
   IMAGE 816 816
   IMAGE 817 817
   IMAGE 818 818
   IMAGE 819 819
   IMAGE 820 820
   IMAGE 821 821
   IMAGE 822 822
   IMAGE 823 823
   IMAGE 824 824
   IMAGE 825 825
   IMAGE 826 826
   IMAGE 827 827
   IMAGE 828 828
   IMAGE 829 829
   IMAGE 830 830
   IMAGE 831 831
   IMAGE 832 832
   IMAGE 833 833
   IMAGE 834 834
   IMAGE 835 835
   IMAGE 836 836
   IMAGE 837 837
   IMAGE 838 838
   IMAGE 839 839
   IMAGE 840 840
   IMAGE 841 841
   IMAGE 842 842
   IMAGE 843 843
   IMAGE 844 844
   IMAGE 845 845
   IMAGE 846 846
   IMAGE 847 847
   IMAGE 848 848
   IMAGE 849 849
   IMAGE 850 850
   IMAGE 851 851
   IMAGE 852 852
   IMAGE 853 853
   IMAGE 854 854
   IMAGE 855 855
   IMAGE 856 856
   IMAGE 857 857
   IMAGE 858 858
   IMAGE 859 859
   IMAGE 860 860
   IMAGE 861 861
   IMAGE 862 862
   IMAGE 863 863
   IMAGE 864 864
   IMAGE 865 865
   IMAGE 866 866
   IMAGE 867 867
   IMAGE 868 868
   IMAGE 869 869
   IMAGE 870 870
   IMAGE 871 871
   IMAGE 872 872
   IMAGE 873 873
   IMAGE 874 874
   IMAGE 875 875
   IMAGE 876 876
   IMAGE 877 877
   IMAGE 878 878
   IMAGE 879 879
   IMAGE 880 880
   IMAGE 881 881
   IMAGE 882 882
   IMAGE 883 883
   IMAGE 884 884
   IMAGE 885 885
   IMAGE 886 886
   IMAGE 887 887
   IMAGE 888 888
   IMAGE 889 889
   IMAGE 890 890
   IMAGE 891 891
   IMAGE 892 892
   IMAGE 893 893
   IMAGE 894 894
   IMAGE 895 895
   IMAGE 896 896
   IMAGE 897 897
   IMAGE 898 898
   IMAGE 899 899
   IMAGE 900 900
   IMAGE 901 901
   IMAGE 902 902
   IMAGE 903 903
   IMAGE 904 904
   IMAGE 905 905
   IMAGE 906 906
   IMAGE 907 907
   IMAGE 908 908
   IMAGE 909 909
   IMAGE 910 910
   IMAGE 911 911
   IMAGE 912 912
   IMAGE 913 913
   IMAGE 914 914
   IMAGE 915 915
   IMAGE 916 916
   IMAGE 917 917
   IMAGE 918 918
   IMAGE 919 919
   IMAGE 920 920
   IMAGE 921 921
   IMAGE 922 922
   IMAGE 923 923
   IMAGE 924 924
   IMAGE 925 925
   IMAGE 926 926
   IMAGE 927 927
   IMAGE 928 928
   IMAGE 929 929
   IMAGE 930 930
   IMAGE 931 931
   IMAGE 932 932
   IMAGE 933 933
   IMAGE 934 934
   IMAGE 935 935
   IMAGE 936 936
   IMAGE 937 937
   IMAGE 938 938
   IMAGE 939 939
   IMAGE 940 940
   IMAGE 941 941
   IMAGE 942 942
   IMAGE 943 943
   IMAGE 944 944
   IMAGE 945 945
   IMAGE 946 946
   IMAGE 947 947
   IMAGE 948 948
   IMAGE 949 949
   IMAGE 950 950
   IMAGE 951 951
   IMAGE 952 952
   IMAGE 953 953
   IMAGE 954 954
   IMAGE 955 955
   IMAGE 956 956
   IMAGE 957 957
   IMAGE 958 958
   IMAGE 959 959
   IMAGE 960 960
   IMAGE 961 961
   IMAGE 962 962
   IMAGE 963 963
   IMAGE 964 964
   IMAGE 965 965
   IMAGE 966 966
   IMAGE 967 967
   IMAGE 968 968
   IMAGE 969 969
   IMAGE 970 970
   IMAGE 971 971
   IMAGE 972 972
   IMAGE 973 973
   IMAGE 974 974
   IMAGE 975 975
   IMAGE 976 976
   IMAGE 977 977
   IMAGE 978 978
   IMAGE 979 979
   IMAGE 980 980
   IMAGE 981 981
   IMAGE 982 982
   IMAGE 983 983
   IMAGE 984 984
   IMAGE 985 985
   IMAGE 986 986
   IMAGE 987 987
   IMAGE 988 988
   IMAGE 989 989
   IMAGE 990 990
   IMAGE 991 991
   IMAGE 992 992
   IMAGE 993 993
   IMAGE 994 994
   IMAGE 995 995
   IMAGE 996 996
   IMAGE 997 997
   IMAGE 998 998
   IMAGE 999 999
   IMAGE 1000 1000
   IMAGE 1001 1001
   IMAGE 1002 1002
   IMAGE 1003 1003
   IMAGE 1004 1004
   IMAGE 1005 1005
   IMAGE 1006 1006
   IMAGE 1007 1007
   IMAGE 1008 1008
   IMAGE 1009 1009
   IMAGE 1010 1010
   IMAGE 1011 1011
   IMAGE 1012 1012
   IMAGE 1013 1013
   IMAGE 1014 1014
   IMAGE 1015 1015
   IMAGE 1016 1016
   IMAGE 1017 1017
   IMAGE 1018 1018
   IMAGE 1019 1019
   IMAGE 1020 1020
   IMAGE 1021 1021
   IMAGE 1022 1022
   IMAGE 1023 1023
   IMAGE 1024 1024
   IMAGE 1025 1025
   IMAGE 1026 1026
   IMAGE 1027 1027
   IMAGE 1028 1028
   IMAGE 1029 1029
   IMAGE 1030 1030
   IMAGE 1031 1031
   IMAGE 1032 1032
   IMAGE 1033 1033
   IMAGE 1034 1034
   IMAGE 1035 1035
   IMAGE 1036 1036
   IMAGE 1037 1037
   IMAGE 1038 1038
   IMAGE 1039 1039
   IMAGE 1040 1040
   IMAGE 1041 1041
   IMAGE 1042 1042
   IMAGE 1043 1043
   IMAGE 1044 1044
   IMAGE 1045 1045
   IMAGE 1046 1046
   IMAGE 1047 1047
   IMAGE 1048 1048
   IMAGE 1049 1049
   IMAGE 1050 1050
   IMAGE 1051 1051
   IMAGE 1052 1052
   IMAGE 1053 1053
   IMAGE 1054 1054
   IMAGE 1055 1055
   IMAGE 1056 1056
   IMAGE 1057 1057
   IMAGE 1058 1058
   IMAGE 1059 1059
   IMAGE 1060 1060
   IMAGE 1061 1061
   IMAGE 1062 1062
   IMAGE 1063 1063
   IMAGE 1064 1064
   IMAGE 1065 1065
   IMAGE 1066 1066
   IMAGE 1067 1067
   IMAGE 1068 1068
   IMAGE 1069 1069
   IMAGE 1070 1070
   IMAGE 1071 1071
   IMAGE 1072 1072
   IMAGE 1073 1073
   IMAGE 1074 1074
   IMAGE 1075 1075
   IMAGE 1076 1076
   IMAGE 1077 1077
   IMAGE 1078 1078
   IMAGE 1079 1079
   IMAGE 1080 1080
   IMAGE 1081 1081
   IMAGE 1082 1082
   IMAGE 1083 1083
   IMAGE 1084 1084
   IMAGE 1085 1085
   IMAGE 1086 1086
   IMAGE 1087 1087
   IMAGE 1088 1088
   IMAGE 1089 1089
   IMAGE 1090 1090
   IMAGE 1091 1091
   IMAGE 1092 1092
   IMAGE 1093 1093
   IMAGE 1094 1094
   IMAGE 1095 1095
   IMAGE 1096 1096
   IMAGE 1097 1097
   IMAGE 1098 1098
   IMAGE 1099 1099
   IMAGE 1100 1100
   IMAGE 1101 1101
   IMAGE 1102 1102
   IMAGE 1103 1103
   IMAGE 1104 1104
   IMAGE 1105 1105
   IMAGE 1106 1106
   IMAGE 1107 1107
   IMAGE 1108 1108
   IMAGE 1109 1109
   IMAGE 1110 1110
   IMAGE 1111 1111
   IMAGE 1112 1112
   IMAGE 1113 1113
   IMAGE 1114 1114
   IMAGE 1115 1115
   IMAGE 1116 1116
   IMAGE 1117 1117
   IMAGE 1118 1118
   IMAGE 1119 1119
   IMAGE 1120 1120
   IMAGE 1121 1121
   IMAGE 1122 1122
   IMAGE 1123 1123
   IMAGE 1124 1124
   IMAGE 1125 1125
   IMAGE 1126 1126
   IMAGE 1127 1127
   IMAGE 1128 1128
   IMAGE 1129 1129
   IMAGE 1130 1130
   IMAGE 1131 1131
   IMAGE 1132 1132
   IMAGE 1133 1133
   IMAGE 1134 1134
   IMAGE 1135 1135
   IMAGE 1136 1136
   IMAGE 1137 1137
   IMAGE 1138 1138
   IMAGE 1139 1139

loop_
_array_data_external_data.id
_array_data_external_data.format
_array_data_external_data.uri
_array_data_external_data.archive_format
_array_data_external_data.archive_path
  1 CBF https://zenodo.org/record/7154725/files/cbf_cyclohexane_crystal1.tar.bz2  TBZ CBF_crystal_1/ciclohexano_010001.cbf
  2 CBF https://zenodo.org/record/7154725/files/cbf_cyclohexane_crystal1.tar.bz2  TBZ CBF_crystal_1/ciclohexano_010002.cbf
  3 CBF https://zenodo.org/record/7154725/files/cbf_cyclohexane_crystal1.tar.bz2  TBZ CBF_crystal_1/ciclohexano_010003.cbf
  4 CBF https://zenodo.org/record/7154725/files/cbf_cyclohexane_crystal1.tar.bz2  TBZ CBF_crystal_1/ciclohexano_010004.cbf
  5 CBF https://zenodo.org/record/7154725/files/cbf_cyclohexane_crystal1.tar.bz2  TBZ CBF_crystal_1/ciclohexano_010005.cbf
  6 CBF https://zenodo.org/record/7154725/files/cbf_cyclohexane_crystal1.tar.bz2  TBZ CBF_crystal_1/ciclohexano_010006.cbf
  7 CBF https://zenodo.org/record/7154725/files/cbf_cyclohexane_crystal1.tar.bz2  TBZ CBF_crystal_1/ciclohexano_010007.cbf
  8 CBF https://zenodo.org/record/7154725/files/cbf_cyclohexane_crystal1.tar.bz2  TBZ CBF_crystal_1/ciclohexano_010008.cbf
  9 CBF https://zenodo.org/record/7154725/files/cbf_cyclohexane_crystal1.tar.bz2  TBZ CBF_crystal_1/ciclohexano_010009.cbf
  10 CBF https://zenodo.org/record/7154725/files/cbf_cyclohexane_crystal1.tar.bz2  TBZ CBF_crystal_1/ciclohexano_010010.cbf
  11 CBF https://zenodo.org/record/7154725/files/cbf_cyclohexane_crystal1.tar.bz2  TBZ CBF_crystal_1/ciclohexano_010011.cbf
  12 CBF https://zenodo.org/record/7154725/files/cbf_cyclohexane_crystal1.tar.bz2  TBZ CBF_crystal_1/ciclohexano_010012.cbf
  13 CBF https://zenodo.org/record/7154725/files/cbf_cyclohexane_crystal1.tar.bz2  TBZ CBF_crystal_1/ciclohexano_010013.cbf
  14 CBF https://zenodo.org/record/7154725/files/cbf_cyclohexane_crystal1.tar.bz2  TBZ CBF_crystal_1/ciclohexano_010014.cbf
  15 CBF https://zenodo.org/record/7154725/files/cbf_cyclohexane_crystal1.tar.bz2  TBZ CBF_crystal_1/ciclohexano_010015.cbf
  16 CBF https://zenodo.org/record/7154725/files/cbf_cyclohexane_crystal1.tar.bz2  TBZ CBF_crystal_1/ciclohexano_010016.cbf
  17 CBF https://zenodo.org/record/7154725/files/cbf_cyclohexane_crystal1.tar.bz2  TBZ CBF_crystal_1/ciclohexano_010017.cbf
  18 CBF https://zenodo.org/record/7154725/files/cbf_cyclohexane_crystal1.tar.bz2  TBZ CBF_crystal_1/ciclohexano_010018.cbf
  19 CBF https://zenodo.org/record/7154725/files/cbf_cyclohexane_crystal1.tar.bz2  TBZ CBF_crystal_1/ciclohexano_010019.cbf
  20 CBF https://zenodo.org/record/7154725/files/cbf_cyclohexane_crystal1.tar.bz2  TBZ CBF_crystal_1/ciclohexano_010020.cbf
  21 CBF https://zenodo.org/record/7154725/files/cbf_cyclohexane_crystal1.tar.bz2  TBZ CBF_crystal_1/ciclohexano_010021.cbf
  22 CBF https://zenodo.org/record/7154725/files/cbf_cyclohexane_crystal1.tar.bz2  TBZ CBF_crystal_1/ciclohexano_010022.cbf
  23 CBF https://zenodo.org/record/7154725/files/cbf_cyclohexane_crystal1.tar.bz2  TBZ CBF_crystal_1/ciclohexano_010023.cbf
  24 CBF https://zenodo.org/record/7154725/files/cbf_cyclohexane_crystal1.tar.bz2  TBZ CBF_crystal_1/ciclohexano_010024.cbf
  25 CBF https://zenodo.org/record/7154725/files/cbf_cyclohexane_crystal1.tar.bz2  TBZ CBF_crystal_1/ciclohexano_010025.cbf
  26 CBF https://zenodo.org/record/7154725/files/cbf_cyclohexane_crystal1.tar.bz2  TBZ CBF_crystal_1/ciclohexano_010026.cbf
  27 CBF https://zenodo.org/record/7154725/files/cbf_cyclohexane_crystal1.tar.bz2  TBZ CBF_crystal_1/ciclohexano_010027.cbf
  28 CBF https://zenodo.org/record/7154725/files/cbf_cyclohexane_crystal1.tar.bz2  TBZ CBF_crystal_1/ciclohexano_010028.cbf
  29 CBF https://zenodo.org/record/7154725/files/cbf_cyclohexane_crystal1.tar.bz2  TBZ CBF_crystal_1/ciclohexano_010029.cbf
  30 CBF https://zenodo.org/record/7154725/files/cbf_cyclohexane_crystal1.tar.bz2  TBZ CBF_crystal_1/ciclohexano_010030.cbf
  31 CBF https://zenodo.org/record/7154725/files/cbf_cyclohexane_crystal1.tar.bz2  TBZ CBF_crystal_1/ciclohexano_010031.cbf
  32 CBF https://zenodo.org/record/7154725/files/cbf_cyclohexane_crystal1.tar.bz2  TBZ CBF_crystal_1/ciclohexano_010032.cbf
  33 CBF https://zenodo.org/record/7154725/files/cbf_cyclohexane_crystal1.tar.bz2  TBZ CBF_crystal_1/ciclohexano_010033.cbf
  34 CBF https://zenodo.org/record/7154725/files/cbf_cyclohexane_crystal1.tar.bz2  TBZ CBF_crystal_1/ciclohexano_010034.cbf
  35 CBF https://zenodo.org/record/7154725/files/cbf_cyclohexane_crystal1.tar.bz2  TBZ CBF_crystal_1/ciclohexano_010035.cbf
  36 CBF https://zenodo.org/record/7154725/files/cbf_cyclohexane_crystal1.tar.bz2  TBZ CBF_crystal_1/ciclohexano_010036.cbf
  37 CBF https://zenodo.org/record/7154725/files/cbf_cyclohexane_crystal1.tar.bz2  TBZ CBF_crystal_1/ciclohexano_010037.cbf
  38 CBF https://zenodo.org/record/7154725/files/cbf_cyclohexane_crystal1.tar.bz2  TBZ CBF_crystal_1/ciclohexano_010038.cbf
  39 CBF https://zenodo.org/record/7154725/files/cbf_cyclohexane_crystal1.tar.bz2  TBZ CBF_crystal_1/ciclohexano_010039.cbf
  40 CBF https://zenodo.org/record/7154725/files/cbf_cyclohexane_crystal1.tar.bz2  TBZ CBF_crystal_1/ciclohexano_010040.cbf
  41 CBF https://zenodo.org/record/7154725/files/cbf_cyclohexane_crystal1.tar.bz2  TBZ CBF_crystal_1/ciclohexano_010041.cbf
  42 CBF https://zenodo.org/record/7154725/files/cbf_cyclohexane_crystal1.tar.bz2  TBZ CBF_crystal_1/ciclohexano_010042.cbf
  43 CBF https://zenodo.org/record/7154725/files/cbf_cyclohexane_crystal1.tar.bz2  TBZ CBF_crystal_1/ciclohexano_010043.cbf
  44 CBF https://zenodo.org/record/7154725/files/cbf_cyclohexane_crystal1.tar.bz2  TBZ CBF_crystal_1/ciclohexano_010044.cbf
  45 CBF https://zenodo.org/record/7154725/files/cbf_cyclohexane_crystal1.tar.bz2  TBZ CBF_crystal_1/ciclohexano_010045.cbf
  46 CBF https://zenodo.org/record/7154725/files/cbf_cyclohexane_crystal1.tar.bz2  TBZ CBF_crystal_1/ciclohexano_010046.cbf
  47 CBF https://zenodo.org/record/7154725/files/cbf_cyclohexane_crystal1.tar.bz2  TBZ CBF_crystal_1/ciclohexano_010047.cbf
  48 CBF https://zenodo.org/record/7154725/files/cbf_cyclohexane_crystal1.tar.bz2  TBZ CBF_crystal_1/ciclohexano_020001.cbf
  49 CBF https://zenodo.org/record/7154725/files/cbf_cyclohexane_crystal1.tar.bz2  TBZ CBF_crystal_1/ciclohexano_020002.cbf
  50 CBF https://zenodo.org/record/7154725/files/cbf_cyclohexane_crystal1.tar.bz2  TBZ CBF_crystal_1/ciclohexano_020003.cbf
  51 CBF https://zenodo.org/record/7154725/files/cbf_cyclohexane_crystal1.tar.bz2  TBZ CBF_crystal_1/ciclohexano_020004.cbf
  52 CBF https://zenodo.org/record/7154725/files/cbf_cyclohexane_crystal1.tar.bz2  TBZ CBF_crystal_1/ciclohexano_020005.cbf
  53 CBF https://zenodo.org/record/7154725/files/cbf_cyclohexane_crystal1.tar.bz2  TBZ CBF_crystal_1/ciclohexano_020006.cbf
  54 CBF https://zenodo.org/record/7154725/files/cbf_cyclohexane_crystal1.tar.bz2  TBZ CBF_crystal_1/ciclohexano_020007.cbf
  55 CBF https://zenodo.org/record/7154725/files/cbf_cyclohexane_crystal1.tar.bz2  TBZ CBF_crystal_1/ciclohexano_020008.cbf
  56 CBF https://zenodo.org/record/7154725/files/cbf_cyclohexane_crystal1.tar.bz2  TBZ CBF_crystal_1/ciclohexano_020009.cbf
  57 CBF https://zenodo.org/record/7154725/files/cbf_cyclohexane_crystal1.tar.bz2  TBZ CBF_crystal_1/ciclohexano_020010.cbf
  58 CBF https://zenodo.org/record/7154725/files/cbf_cyclohexane_crystal1.tar.bz2  TBZ CBF_crystal_1/ciclohexano_020011.cbf
  59 CBF https://zenodo.org/record/7154725/files/cbf_cyclohexane_crystal1.tar.bz2  TBZ CBF_crystal_1/ciclohexano_020012.cbf
  60 CBF https://zenodo.org/record/7154725/files/cbf_cyclohexane_crystal1.tar.bz2  TBZ CBF_crystal_1/ciclohexano_020013.cbf
  61 CBF https://zenodo.org/record/7154725/files/cbf_cyclohexane_crystal1.tar.bz2  TBZ CBF_crystal_1/ciclohexano_020014.cbf
  62 CBF https://zenodo.org/record/7154725/files/cbf_cyclohexane_crystal1.tar.bz2  TBZ CBF_crystal_1/ciclohexano_020015.cbf
  63 CBF https://zenodo.org/record/7154725/files/cbf_cyclohexane_crystal1.tar.bz2  TBZ CBF_crystal_1/ciclohexano_020016.cbf
  64 CBF https://zenodo.org/record/7154725/files/cbf_cyclohexane_crystal1.tar.bz2  TBZ CBF_crystal_1/ciclohexano_020017.cbf
  65 CBF https://zenodo.org/record/7154725/files/cbf_cyclohexane_crystal1.tar.bz2  TBZ CBF_crystal_1/ciclohexano_020018.cbf
  66 CBF https://zenodo.org/record/7154725/files/cbf_cyclohexane_crystal1.tar.bz2  TBZ CBF_crystal_1/ciclohexano_020019.cbf
  67 CBF https://zenodo.org/record/7154725/files/cbf_cyclohexane_crystal1.tar.bz2  TBZ CBF_crystal_1/ciclohexano_020020.cbf
  68 CBF https://zenodo.org/record/7154725/files/cbf_cyclohexane_crystal1.tar.bz2  TBZ CBF_crystal_1/ciclohexano_020021.cbf
  69 CBF https://zenodo.org/record/7154725/files/cbf_cyclohexane_crystal1.tar.bz2  TBZ CBF_crystal_1/ciclohexano_020022.cbf
  70 CBF https://zenodo.org/record/7154725/files/cbf_cyclohexane_crystal1.tar.bz2  TBZ CBF_crystal_1/ciclohexano_020023.cbf
  71 CBF https://zenodo.org/record/7154725/files/cbf_cyclohexane_crystal1.tar.bz2  TBZ CBF_crystal_1/ciclohexano_020024.cbf
  72 CBF https://zenodo.org/record/7154725/files/cbf_cyclohexane_crystal1.tar.bz2  TBZ CBF_crystal_1/ciclohexano_020025.cbf
  73 CBF https://zenodo.org/record/7154725/files/cbf_cyclohexane_crystal1.tar.bz2  TBZ CBF_crystal_1/ciclohexano_020026.cbf
  74 CBF https://zenodo.org/record/7154725/files/cbf_cyclohexane_crystal1.tar.bz2  TBZ CBF_crystal_1/ciclohexano_020027.cbf
  75 CBF https://zenodo.org/record/7154725/files/cbf_cyclohexane_crystal1.tar.bz2  TBZ CBF_crystal_1/ciclohexano_020028.cbf
  76 CBF https://zenodo.org/record/7154725/files/cbf_cyclohexane_crystal1.tar.bz2  TBZ CBF_crystal_1/ciclohexano_020029.cbf
  77 CBF https://zenodo.org/record/7154725/files/cbf_cyclohexane_crystal1.tar.bz2  TBZ CBF_crystal_1/ciclohexano_020030.cbf
  78 CBF https://zenodo.org/record/7154725/files/cbf_cyclohexane_crystal1.tar.bz2  TBZ CBF_crystal_1/ciclohexano_020031.cbf
  79 CBF https://zenodo.org/record/7154725/files/cbf_cyclohexane_crystal1.tar.bz2  TBZ CBF_crystal_1/ciclohexano_020032.cbf
  80 CBF https://zenodo.org/record/7154725/files/cbf_cyclohexane_crystal1.tar.bz2  TBZ CBF_crystal_1/ciclohexano_020033.cbf
  81 CBF https://zenodo.org/record/7154725/files/cbf_cyclohexane_crystal1.tar.bz2  TBZ CBF_crystal_1/ciclohexano_020034.cbf
  82 CBF https://zenodo.org/record/7154725/files/cbf_cyclohexane_crystal1.tar.bz2  TBZ CBF_crystal_1/ciclohexano_020035.cbf
  83 CBF https://zenodo.org/record/7154725/files/cbf_cyclohexane_crystal1.tar.bz2  TBZ CBF_crystal_1/ciclohexano_020036.cbf
  84 CBF https://zenodo.org/record/7154725/files/cbf_cyclohexane_crystal1.tar.bz2  TBZ CBF_crystal_1/ciclohexano_020037.cbf
  85 CBF https://zenodo.org/record/7154725/files/cbf_cyclohexane_crystal1.tar.bz2  TBZ CBF_crystal_1/ciclohexano_020038.cbf
  86 CBF https://zenodo.org/record/7154725/files/cbf_cyclohexane_crystal1.tar.bz2  TBZ CBF_crystal_1/ciclohexano_020039.cbf
  87 CBF https://zenodo.org/record/7154725/files/cbf_cyclohexane_crystal1.tar.bz2  TBZ CBF_crystal_1/ciclohexano_020040.cbf
  88 CBF https://zenodo.org/record/7154725/files/cbf_cyclohexane_crystal1.tar.bz2  TBZ CBF_crystal_1/ciclohexano_020041.cbf
  89 CBF https://zenodo.org/record/7154725/files/cbf_cyclohexane_crystal1.tar.bz2  TBZ CBF_crystal_1/ciclohexano_020042.cbf
  90 CBF https://zenodo.org/record/7154725/files/cbf_cyclohexane_crystal1.tar.bz2  TBZ CBF_crystal_1/ciclohexano_020043.cbf
  91 CBF https://zenodo.org/record/7154725/files/cbf_cyclohexane_crystal1.tar.bz2  TBZ CBF_crystal_1/ciclohexano_020044.cbf
  92 CBF https://zenodo.org/record/7154725/files/cbf_cyclohexane_crystal1.tar.bz2  TBZ CBF_crystal_1/ciclohexano_020045.cbf
  93 CBF https://zenodo.org/record/7154725/files/cbf_cyclohexane_crystal1.tar.bz2  TBZ CBF_crystal_1/ciclohexano_020046.cbf
  94 CBF https://zenodo.org/record/7154725/files/cbf_cyclohexane_crystal1.tar.bz2  TBZ CBF_crystal_1/ciclohexano_020047.cbf
  95 CBF https://zenodo.org/record/7154725/files/cbf_cyclohexane_crystal1.tar.bz2  TBZ CBF_crystal_1/ciclohexano_030001.cbf
  96 CBF https://zenodo.org/record/7154725/files/cbf_cyclohexane_crystal1.tar.bz2  TBZ CBF_crystal_1/ciclohexano_030002.cbf
  97 CBF https://zenodo.org/record/7154725/files/cbf_cyclohexane_crystal1.tar.bz2  TBZ CBF_crystal_1/ciclohexano_030003.cbf
  98 CBF https://zenodo.org/record/7154725/files/cbf_cyclohexane_crystal1.tar.bz2  TBZ CBF_crystal_1/ciclohexano_030004.cbf
  99 CBF https://zenodo.org/record/7154725/files/cbf_cyclohexane_crystal1.tar.bz2  TBZ CBF_crystal_1/ciclohexano_030005.cbf
  100 CBF https://zenodo.org/record/7154725/files/cbf_cyclohexane_crystal1.tar.bz2  TBZ CBF_crystal_1/ciclohexano_030006.cbf
  101 CBF https://zenodo.org/record/7154725/files/cbf_cyclohexane_crystal1.tar.bz2  TBZ CBF_crystal_1/ciclohexano_030007.cbf
  102 CBF https://zenodo.org/record/7154725/files/cbf_cyclohexane_crystal1.tar.bz2  TBZ CBF_crystal_1/ciclohexano_030008.cbf
  103 CBF https://zenodo.org/record/7154725/files/cbf_cyclohexane_crystal1.tar.bz2  TBZ CBF_crystal_1/ciclohexano_030009.cbf
  104 CBF https://zenodo.org/record/7154725/files/cbf_cyclohexane_crystal1.tar.bz2  TBZ CBF_crystal_1/ciclohexano_030010.cbf
  105 CBF https://zenodo.org/record/7154725/files/cbf_cyclohexane_crystal1.tar.bz2  TBZ CBF_crystal_1/ciclohexano_030011.cbf
  106 CBF https://zenodo.org/record/7154725/files/cbf_cyclohexane_crystal1.tar.bz2  TBZ CBF_crystal_1/ciclohexano_030012.cbf
  107 CBF https://zenodo.org/record/7154725/files/cbf_cyclohexane_crystal1.tar.bz2  TBZ CBF_crystal_1/ciclohexano_030013.cbf
  108 CBF https://zenodo.org/record/7154725/files/cbf_cyclohexane_crystal1.tar.bz2  TBZ CBF_crystal_1/ciclohexano_030014.cbf
  109 CBF https://zenodo.org/record/7154725/files/cbf_cyclohexane_crystal1.tar.bz2  TBZ CBF_crystal_1/ciclohexano_030015.cbf
  110 CBF https://zenodo.org/record/7154725/files/cbf_cyclohexane_crystal1.tar.bz2  TBZ CBF_crystal_1/ciclohexano_030016.cbf
  111 CBF https://zenodo.org/record/7154725/files/cbf_cyclohexane_crystal1.tar.bz2  TBZ CBF_crystal_1/ciclohexano_030017.cbf
  112 CBF https://zenodo.org/record/7154725/files/cbf_cyclohexane_crystal1.tar.bz2  TBZ CBF_crystal_1/ciclohexano_030018.cbf
  113 CBF https://zenodo.org/record/7154725/files/cbf_cyclohexane_crystal1.tar.bz2  TBZ CBF_crystal_1/ciclohexano_030019.cbf
  114 CBF https://zenodo.org/record/7154725/files/cbf_cyclohexane_crystal1.tar.bz2  TBZ CBF_crystal_1/ciclohexano_030020.cbf
  115 CBF https://zenodo.org/record/7154725/files/cbf_cyclohexane_crystal1.tar.bz2  TBZ CBF_crystal_1/ciclohexano_030021.cbf
  116 CBF https://zenodo.org/record/7154725/files/cbf_cyclohexane_crystal1.tar.bz2  TBZ CBF_crystal_1/ciclohexano_030022.cbf
  117 CBF https://zenodo.org/record/7154725/files/cbf_cyclohexane_crystal1.tar.bz2  TBZ CBF_crystal_1/ciclohexano_030023.cbf
  118 CBF https://zenodo.org/record/7154725/files/cbf_cyclohexane_crystal1.tar.bz2  TBZ CBF_crystal_1/ciclohexano_030024.cbf
  119 CBF https://zenodo.org/record/7154725/files/cbf_cyclohexane_crystal1.tar.bz2  TBZ CBF_crystal_1/ciclohexano_030025.cbf
  120 CBF https://zenodo.org/record/7154725/files/cbf_cyclohexane_crystal1.tar.bz2  TBZ CBF_crystal_1/ciclohexano_030026.cbf
  121 CBF https://zenodo.org/record/7154725/files/cbf_cyclohexane_crystal1.tar.bz2  TBZ CBF_crystal_1/ciclohexano_030027.cbf
  122 CBF https://zenodo.org/record/7154725/files/cbf_cyclohexane_crystal1.tar.bz2  TBZ CBF_crystal_1/ciclohexano_030028.cbf
  123 CBF https://zenodo.org/record/7154725/files/cbf_cyclohexane_crystal1.tar.bz2  TBZ CBF_crystal_1/ciclohexano_030029.cbf
  124 CBF https://zenodo.org/record/7154725/files/cbf_cyclohexane_crystal1.tar.bz2  TBZ CBF_crystal_1/ciclohexano_030030.cbf
  125 CBF https://zenodo.org/record/7154725/files/cbf_cyclohexane_crystal1.tar.bz2  TBZ CBF_crystal_1/ciclohexano_030031.cbf
  126 CBF https://zenodo.org/record/7154725/files/cbf_cyclohexane_crystal1.tar.bz2  TBZ CBF_crystal_1/ciclohexano_030032.cbf
  127 CBF https://zenodo.org/record/7154725/files/cbf_cyclohexane_crystal1.tar.bz2  TBZ CBF_crystal_1/ciclohexano_030033.cbf
  128 CBF https://zenodo.org/record/7154725/files/cbf_cyclohexane_crystal1.tar.bz2  TBZ CBF_crystal_1/ciclohexano_030034.cbf
  129 CBF https://zenodo.org/record/7154725/files/cbf_cyclohexane_crystal1.tar.bz2  TBZ CBF_crystal_1/ciclohexano_030035.cbf
  130 CBF https://zenodo.org/record/7154725/files/cbf_cyclohexane_crystal1.tar.bz2  TBZ CBF_crystal_1/ciclohexano_030036.cbf
  131 CBF https://zenodo.org/record/7154725/files/cbf_cyclohexane_crystal1.tar.bz2  TBZ CBF_crystal_1/ciclohexano_030037.cbf
  132 CBF https://zenodo.org/record/7154725/files/cbf_cyclohexane_crystal1.tar.bz2  TBZ CBF_crystal_1/ciclohexano_030038.cbf
  133 CBF https://zenodo.org/record/7154725/files/cbf_cyclohexane_crystal1.tar.bz2  TBZ CBF_crystal_1/ciclohexano_030039.cbf
  134 CBF https://zenodo.org/record/7154725/files/cbf_cyclohexane_crystal1.tar.bz2  TBZ CBF_crystal_1/ciclohexano_030040.cbf
  135 CBF https://zenodo.org/record/7154725/files/cbf_cyclohexane_crystal1.tar.bz2  TBZ CBF_crystal_1/ciclohexano_030041.cbf
  136 CBF https://zenodo.org/record/7154725/files/cbf_cyclohexane_crystal1.tar.bz2  TBZ CBF_crystal_1/ciclohexano_030042.cbf
  137 CBF https://zenodo.org/record/7154725/files/cbf_cyclohexane_crystal1.tar.bz2  TBZ CBF_crystal_1/ciclohexano_030043.cbf
  138 CBF https://zenodo.org/record/7154725/files/cbf_cyclohexane_crystal1.tar.bz2  TBZ CBF_crystal_1/ciclohexano_030044.cbf
  139 CBF https://zenodo.org/record/7154725/files/cbf_cyclohexane_crystal1.tar.bz2  TBZ CBF_crystal_1/ciclohexano_030045.cbf
  140 CBF https://zenodo.org/record/7154725/files/cbf_cyclohexane_crystal1.tar.bz2  TBZ CBF_crystal_1/ciclohexano_030046.cbf
  141 CBF https://zenodo.org/record/7154725/files/cbf_cyclohexane_crystal1.tar.bz2  TBZ CBF_crystal_1/ciclohexano_030047.cbf
  142 CBF https://zenodo.org/record/7154725/files/cbf_cyclohexane_crystal1.tar.bz2  TBZ CBF_crystal_1/ciclohexano_030048.cbf
  143 CBF https://zenodo.org/record/7154725/files/cbf_cyclohexane_crystal1.tar.bz2  TBZ CBF_crystal_1/ciclohexano_030049.cbf
  144 CBF https://zenodo.org/record/7154725/files/cbf_cyclohexane_crystal1.tar.bz2  TBZ CBF_crystal_1/ciclohexano_030050.cbf
  145 CBF https://zenodo.org/record/7154725/files/cbf_cyclohexane_crystal1.tar.bz2  TBZ CBF_crystal_1/ciclohexano_030051.cbf
  146 CBF https://zenodo.org/record/7154725/files/cbf_cyclohexane_crystal1.tar.bz2  TBZ CBF_crystal_1/ciclohexano_030052.cbf
  147 CBF https://zenodo.org/record/7154725/files/cbf_cyclohexane_crystal1.tar.bz2  TBZ CBF_crystal_1/ciclohexano_030053.cbf
  148 CBF https://zenodo.org/record/7154725/files/cbf_cyclohexane_crystal1.tar.bz2  TBZ CBF_crystal_1/ciclohexano_030054.cbf
  149 CBF https://zenodo.org/record/7154725/files/cbf_cyclohexane_crystal1.tar.bz2  TBZ CBF_crystal_1/ciclohexano_030055.cbf
  150 CBF https://zenodo.org/record/7154725/files/cbf_cyclohexane_crystal1.tar.bz2  TBZ CBF_crystal_1/ciclohexano_030056.cbf
  151 CBF https://zenodo.org/record/7154725/files/cbf_cyclohexane_crystal1.tar.bz2  TBZ CBF_crystal_1/ciclohexano_030057.cbf
  152 CBF https://zenodo.org/record/7154725/files/cbf_cyclohexane_crystal1.tar.bz2  TBZ CBF_crystal_1/ciclohexano_030058.cbf
  153 CBF https://zenodo.org/record/7154725/files/cbf_cyclohexane_crystal1.tar.bz2  TBZ CBF_crystal_1/ciclohexano_030059.cbf
  154 CBF https://zenodo.org/record/7154725/files/cbf_cyclohexane_crystal1.tar.bz2  TBZ CBF_crystal_1/ciclohexano_030060.cbf
  155 CBF https://zenodo.org/record/7154725/files/cbf_cyclohexane_crystal1.tar.bz2  TBZ CBF_crystal_1/ciclohexano_030061.cbf
  156 CBF https://zenodo.org/record/7154725/files/cbf_cyclohexane_crystal1.tar.bz2  TBZ CBF_crystal_1/ciclohexano_030062.cbf
  157 CBF https://zenodo.org/record/7154725/files/cbf_cyclohexane_crystal1.tar.bz2  TBZ CBF_crystal_1/ciclohexano_030063.cbf
  158 CBF https://zenodo.org/record/7154725/files/cbf_cyclohexane_crystal1.tar.bz2  TBZ CBF_crystal_1/ciclohexano_030064.cbf
  159 CBF https://zenodo.org/record/7154725/files/cbf_cyclohexane_crystal1.tar.bz2  TBZ CBF_crystal_1/ciclohexano_030065.cbf
  160 CBF https://zenodo.org/record/7154725/files/cbf_cyclohexane_crystal1.tar.bz2  TBZ CBF_crystal_1/ciclohexano_030066.cbf
  161 CBF https://zenodo.org/record/7154725/files/cbf_cyclohexane_crystal1.tar.bz2  TBZ CBF_crystal_1/ciclohexano_030067.cbf
  162 CBF https://zenodo.org/record/7154725/files/cbf_cyclohexane_crystal1.tar.bz2  TBZ CBF_crystal_1/ciclohexano_030068.cbf
  163 CBF https://zenodo.org/record/7154725/files/cbf_cyclohexane_crystal1.tar.bz2  TBZ CBF_crystal_1/ciclohexano_030069.cbf
  164 CBF https://zenodo.org/record/7154725/files/cbf_cyclohexane_crystal1.tar.bz2  TBZ CBF_crystal_1/ciclohexano_030070.cbf
  165 CBF https://zenodo.org/record/7154725/files/cbf_cyclohexane_crystal1.tar.bz2  TBZ CBF_crystal_1/ciclohexano_030071.cbf
  166 CBF https://zenodo.org/record/7154725/files/cbf_cyclohexane_crystal1.tar.bz2  TBZ CBF_crystal_1/ciclohexano_030072.cbf
  167 CBF https://zenodo.org/record/7154725/files/cbf_cyclohexane_crystal1.tar.bz2  TBZ CBF_crystal_1/ciclohexano_030073.cbf
  168 CBF https://zenodo.org/record/7154725/files/cbf_cyclohexane_crystal1.tar.bz2  TBZ CBF_crystal_1/ciclohexano_030074.cbf
  169 CBF https://zenodo.org/record/7154725/files/cbf_cyclohexane_crystal1.tar.bz2  TBZ CBF_crystal_1/ciclohexano_030075.cbf
  170 CBF https://zenodo.org/record/7154725/files/cbf_cyclohexane_crystal1.tar.bz2  TBZ CBF_crystal_1/ciclohexano_030076.cbf
  171 CBF https://zenodo.org/record/7154725/files/cbf_cyclohexane_crystal1.tar.bz2  TBZ CBF_crystal_1/ciclohexano_030077.cbf
  172 CBF https://zenodo.org/record/7154725/files/cbf_cyclohexane_crystal1.tar.bz2  TBZ CBF_crystal_1/ciclohexano_040001.cbf
  173 CBF https://zenodo.org/record/7154725/files/cbf_cyclohexane_crystal1.tar.bz2  TBZ CBF_crystal_1/ciclohexano_040002.cbf
  174 CBF https://zenodo.org/record/7154725/files/cbf_cyclohexane_crystal1.tar.bz2  TBZ CBF_crystal_1/ciclohexano_040003.cbf
  175 CBF https://zenodo.org/record/7154725/files/cbf_cyclohexane_crystal1.tar.bz2  TBZ CBF_crystal_1/ciclohexano_040004.cbf
  176 CBF https://zenodo.org/record/7154725/files/cbf_cyclohexane_crystal1.tar.bz2  TBZ CBF_crystal_1/ciclohexano_040005.cbf
  177 CBF https://zenodo.org/record/7154725/files/cbf_cyclohexane_crystal1.tar.bz2  TBZ CBF_crystal_1/ciclohexano_040006.cbf
  178 CBF https://zenodo.org/record/7154725/files/cbf_cyclohexane_crystal1.tar.bz2  TBZ CBF_crystal_1/ciclohexano_040007.cbf
  179 CBF https://zenodo.org/record/7154725/files/cbf_cyclohexane_crystal1.tar.bz2  TBZ CBF_crystal_1/ciclohexano_040008.cbf
  180 CBF https://zenodo.org/record/7154725/files/cbf_cyclohexane_crystal1.tar.bz2  TBZ CBF_crystal_1/ciclohexano_040009.cbf
  181 CBF https://zenodo.org/record/7154725/files/cbf_cyclohexane_crystal1.tar.bz2  TBZ CBF_crystal_1/ciclohexano_040010.cbf
  182 CBF https://zenodo.org/record/7154725/files/cbf_cyclohexane_crystal1.tar.bz2  TBZ CBF_crystal_1/ciclohexano_040011.cbf
  183 CBF https://zenodo.org/record/7154725/files/cbf_cyclohexane_crystal1.tar.bz2  TBZ CBF_crystal_1/ciclohexano_040012.cbf
  184 CBF https://zenodo.org/record/7154725/files/cbf_cyclohexane_crystal1.tar.bz2  TBZ CBF_crystal_1/ciclohexano_040013.cbf
  185 CBF https://zenodo.org/record/7154725/files/cbf_cyclohexane_crystal1.tar.bz2  TBZ CBF_crystal_1/ciclohexano_040014.cbf
  186 CBF https://zenodo.org/record/7154725/files/cbf_cyclohexane_crystal1.tar.bz2  TBZ CBF_crystal_1/ciclohexano_040015.cbf
  187 CBF https://zenodo.org/record/7154725/files/cbf_cyclohexane_crystal1.tar.bz2  TBZ CBF_crystal_1/ciclohexano_040016.cbf
  188 CBF https://zenodo.org/record/7154725/files/cbf_cyclohexane_crystal1.tar.bz2  TBZ CBF_crystal_1/ciclohexano_040017.cbf
  189 CBF https://zenodo.org/record/7154725/files/cbf_cyclohexane_crystal1.tar.bz2  TBZ CBF_crystal_1/ciclohexano_040018.cbf
  190 CBF https://zenodo.org/record/7154725/files/cbf_cyclohexane_crystal1.tar.bz2  TBZ CBF_crystal_1/ciclohexano_040019.cbf
  191 CBF https://zenodo.org/record/7154725/files/cbf_cyclohexane_crystal1.tar.bz2  TBZ CBF_crystal_1/ciclohexano_040020.cbf
  192 CBF https://zenodo.org/record/7154725/files/cbf_cyclohexane_crystal1.tar.bz2  TBZ CBF_crystal_1/ciclohexano_040021.cbf
  193 CBF https://zenodo.org/record/7154725/files/cbf_cyclohexane_crystal1.tar.bz2  TBZ CBF_crystal_1/ciclohexano_040022.cbf
  194 CBF https://zenodo.org/record/7154725/files/cbf_cyclohexane_crystal1.tar.bz2  TBZ CBF_crystal_1/ciclohexano_040023.cbf
  195 CBF https://zenodo.org/record/7154725/files/cbf_cyclohexane_crystal1.tar.bz2  TBZ CBF_crystal_1/ciclohexano_040024.cbf
  196 CBF https://zenodo.org/record/7154725/files/cbf_cyclohexane_crystal1.tar.bz2  TBZ CBF_crystal_1/ciclohexano_040025.cbf
  197 CBF https://zenodo.org/record/7154725/files/cbf_cyclohexane_crystal1.tar.bz2  TBZ CBF_crystal_1/ciclohexano_040026.cbf
  198 CBF https://zenodo.org/record/7154725/files/cbf_cyclohexane_crystal1.tar.bz2  TBZ CBF_crystal_1/ciclohexano_040027.cbf
  199 CBF https://zenodo.org/record/7154725/files/cbf_cyclohexane_crystal1.tar.bz2  TBZ CBF_crystal_1/ciclohexano_040028.cbf
  200 CBF https://zenodo.org/record/7154725/files/cbf_cyclohexane_crystal1.tar.bz2  TBZ CBF_crystal_1/ciclohexano_040029.cbf
  201 CBF https://zenodo.org/record/7154725/files/cbf_cyclohexane_crystal1.tar.bz2  TBZ CBF_crystal_1/ciclohexano_040030.cbf
  202 CBF https://zenodo.org/record/7154725/files/cbf_cyclohexane_crystal1.tar.bz2  TBZ CBF_crystal_1/ciclohexano_040031.cbf
  203 CBF https://zenodo.org/record/7154725/files/cbf_cyclohexane_crystal1.tar.bz2  TBZ CBF_crystal_1/ciclohexano_040032.cbf
  204 CBF https://zenodo.org/record/7154725/files/cbf_cyclohexane_crystal1.tar.bz2  TBZ CBF_crystal_1/ciclohexano_040033.cbf
  205 CBF https://zenodo.org/record/7154725/files/cbf_cyclohexane_crystal1.tar.bz2  TBZ CBF_crystal_1/ciclohexano_040034.cbf
  206 CBF https://zenodo.org/record/7154725/files/cbf_cyclohexane_crystal1.tar.bz2  TBZ CBF_crystal_1/ciclohexano_040035.cbf
  207 CBF https://zenodo.org/record/7154725/files/cbf_cyclohexane_crystal1.tar.bz2  TBZ CBF_crystal_1/ciclohexano_040036.cbf
  208 CBF https://zenodo.org/record/7154725/files/cbf_cyclohexane_crystal1.tar.bz2  TBZ CBF_crystal_1/ciclohexano_040037.cbf
  209 CBF https://zenodo.org/record/7154725/files/cbf_cyclohexane_crystal1.tar.bz2  TBZ CBF_crystal_1/ciclohexano_040038.cbf
  210 CBF https://zenodo.org/record/7154725/files/cbf_cyclohexane_crystal1.tar.bz2  TBZ CBF_crystal_1/ciclohexano_040039.cbf
  211 CBF https://zenodo.org/record/7154725/files/cbf_cyclohexane_crystal1.tar.bz2  TBZ CBF_crystal_1/ciclohexano_040040.cbf
  212 CBF https://zenodo.org/record/7154725/files/cbf_cyclohexane_crystal1.tar.bz2  TBZ CBF_crystal_1/ciclohexano_040041.cbf
  213 CBF https://zenodo.org/record/7154725/files/cbf_cyclohexane_crystal1.tar.bz2  TBZ CBF_crystal_1/ciclohexano_040042.cbf
  214 CBF https://zenodo.org/record/7154725/files/cbf_cyclohexane_crystal1.tar.bz2  TBZ CBF_crystal_1/ciclohexano_040043.cbf
  215 CBF https://zenodo.org/record/7154725/files/cbf_cyclohexane_crystal1.tar.bz2  TBZ CBF_crystal_1/ciclohexano_040044.cbf
  216 CBF https://zenodo.org/record/7154725/files/cbf_cyclohexane_crystal1.tar.bz2  TBZ CBF_crystal_1/ciclohexano_040045.cbf
  217 CBF https://zenodo.org/record/7154725/files/cbf_cyclohexane_crystal1.tar.bz2  TBZ CBF_crystal_1/ciclohexano_040046.cbf
  218 CBF https://zenodo.org/record/7154725/files/cbf_cyclohexane_crystal1.tar.bz2  TBZ CBF_crystal_1/ciclohexano_040047.cbf
  219 CBF https://zenodo.org/record/7154725/files/cbf_cyclohexane_crystal1.tar.bz2  TBZ CBF_crystal_1/ciclohexano_040048.cbf
  220 CBF https://zenodo.org/record/7154725/files/cbf_cyclohexane_crystal1.tar.bz2  TBZ CBF_crystal_1/ciclohexano_040049.cbf
  221 CBF https://zenodo.org/record/7154725/files/cbf_cyclohexane_crystal1.tar.bz2  TBZ CBF_crystal_1/ciclohexano_040050.cbf
  222 CBF https://zenodo.org/record/7154725/files/cbf_cyclohexane_crystal1.tar.bz2  TBZ CBF_crystal_1/ciclohexano_040051.cbf
  223 CBF https://zenodo.org/record/7154725/files/cbf_cyclohexane_crystal1.tar.bz2  TBZ CBF_crystal_1/ciclohexano_040052.cbf
  224 CBF https://zenodo.org/record/7154725/files/cbf_cyclohexane_crystal1.tar.bz2  TBZ CBF_crystal_1/ciclohexano_040053.cbf
  225 CBF https://zenodo.org/record/7154725/files/cbf_cyclohexane_crystal1.tar.bz2  TBZ CBF_crystal_1/ciclohexano_040054.cbf
  226 CBF https://zenodo.org/record/7154725/files/cbf_cyclohexane_crystal1.tar.bz2  TBZ CBF_crystal_1/ciclohexano_040055.cbf
  227 CBF https://zenodo.org/record/7154725/files/cbf_cyclohexane_crystal1.tar.bz2  TBZ CBF_crystal_1/ciclohexano_040056.cbf
  228 CBF https://zenodo.org/record/7154725/files/cbf_cyclohexane_crystal1.tar.bz2  TBZ CBF_crystal_1/ciclohexano_040057.cbf
  229 CBF https://zenodo.org/record/7154725/files/cbf_cyclohexane_crystal1.tar.bz2  TBZ CBF_crystal_1/ciclohexano_040058.cbf
  230 CBF https://zenodo.org/record/7154725/files/cbf_cyclohexane_crystal1.tar.bz2  TBZ CBF_crystal_1/ciclohexano_040059.cbf
  231 CBF https://zenodo.org/record/7154725/files/cbf_cyclohexane_crystal1.tar.bz2  TBZ CBF_crystal_1/ciclohexano_040060.cbf
  232 CBF https://zenodo.org/record/7154725/files/cbf_cyclohexane_crystal1.tar.bz2  TBZ CBF_crystal_1/ciclohexano_040061.cbf
  233 CBF https://zenodo.org/record/7154725/files/cbf_cyclohexane_crystal1.tar.bz2  TBZ CBF_crystal_1/ciclohexano_040062.cbf
  234 CBF https://zenodo.org/record/7154725/files/cbf_cyclohexane_crystal1.tar.bz2  TBZ CBF_crystal_1/ciclohexano_040063.cbf
  235 CBF https://zenodo.org/record/7154725/files/cbf_cyclohexane_crystal1.tar.bz2  TBZ CBF_crystal_1/ciclohexano_040064.cbf
  236 CBF https://zenodo.org/record/7154725/files/cbf_cyclohexane_crystal1.tar.bz2  TBZ CBF_crystal_1/ciclohexano_040065.cbf
  237 CBF https://zenodo.org/record/7154725/files/cbf_cyclohexane_crystal1.tar.bz2  TBZ CBF_crystal_1/ciclohexano_040066.cbf
  238 CBF https://zenodo.org/record/7154725/files/cbf_cyclohexane_crystal1.tar.bz2  TBZ CBF_crystal_1/ciclohexano_040067.cbf
  239 CBF https://zenodo.org/record/7154725/files/cbf_cyclohexane_crystal1.tar.bz2  TBZ CBF_crystal_1/ciclohexano_040068.cbf
  240 CBF https://zenodo.org/record/7154725/files/cbf_cyclohexane_crystal1.tar.bz2  TBZ CBF_crystal_1/ciclohexano_040069.cbf
  241 CBF https://zenodo.org/record/7154725/files/cbf_cyclohexane_crystal1.tar.bz2  TBZ CBF_crystal_1/ciclohexano_040070.cbf
  242 CBF https://zenodo.org/record/7154725/files/cbf_cyclohexane_crystal1.tar.bz2  TBZ CBF_crystal_1/ciclohexano_040071.cbf
  243 CBF https://zenodo.org/record/7154725/files/cbf_cyclohexane_crystal1.tar.bz2  TBZ CBF_crystal_1/ciclohexano_040072.cbf
  244 CBF https://zenodo.org/record/7154725/files/cbf_cyclohexane_crystal1.tar.bz2  TBZ CBF_crystal_1/ciclohexano_040073.cbf
  245 CBF https://zenodo.org/record/7154725/files/cbf_cyclohexane_crystal1.tar.bz2  TBZ CBF_crystal_1/ciclohexano_040074.cbf
  246 CBF https://zenodo.org/record/7154725/files/cbf_cyclohexane_crystal1.tar.bz2  TBZ CBF_crystal_1/ciclohexano_040075.cbf
  247 CBF https://zenodo.org/record/7154725/files/cbf_cyclohexane_crystal1.tar.bz2  TBZ CBF_crystal_1/ciclohexano_040076.cbf
  248 CBF https://zenodo.org/record/7154725/files/cbf_cyclohexane_crystal1.tar.bz2  TBZ CBF_crystal_1/ciclohexano_040077.cbf
  249 CBF https://zenodo.org/record/7154725/files/cbf_cyclohexane_crystal1.tar.bz2  TBZ CBF_crystal_1/ciclohexano_050001.cbf
  250 CBF https://zenodo.org/record/7154725/files/cbf_cyclohexane_crystal1.tar.bz2  TBZ CBF_crystal_1/ciclohexano_050002.cbf
  251 CBF https://zenodo.org/record/7154725/files/cbf_cyclohexane_crystal1.tar.bz2  TBZ CBF_crystal_1/ciclohexano_050003.cbf
  252 CBF https://zenodo.org/record/7154725/files/cbf_cyclohexane_crystal1.tar.bz2  TBZ CBF_crystal_1/ciclohexano_050004.cbf
  253 CBF https://zenodo.org/record/7154725/files/cbf_cyclohexane_crystal1.tar.bz2  TBZ CBF_crystal_1/ciclohexano_050005.cbf
  254 CBF https://zenodo.org/record/7154725/files/cbf_cyclohexane_crystal1.tar.bz2  TBZ CBF_crystal_1/ciclohexano_050006.cbf
  255 CBF https://zenodo.org/record/7154725/files/cbf_cyclohexane_crystal1.tar.bz2  TBZ CBF_crystal_1/ciclohexano_050007.cbf
  256 CBF https://zenodo.org/record/7154725/files/cbf_cyclohexane_crystal1.tar.bz2  TBZ CBF_crystal_1/ciclohexano_050008.cbf
  257 CBF https://zenodo.org/record/7154725/files/cbf_cyclohexane_crystal1.tar.bz2  TBZ CBF_crystal_1/ciclohexano_050009.cbf
  258 CBF https://zenodo.org/record/7154725/files/cbf_cyclohexane_crystal1.tar.bz2  TBZ CBF_crystal_1/ciclohexano_050010.cbf
  259 CBF https://zenodo.org/record/7154725/files/cbf_cyclohexane_crystal1.tar.bz2  TBZ CBF_crystal_1/ciclohexano_050011.cbf
  260 CBF https://zenodo.org/record/7154725/files/cbf_cyclohexane_crystal1.tar.bz2  TBZ CBF_crystal_1/ciclohexano_050012.cbf
  261 CBF https://zenodo.org/record/7154725/files/cbf_cyclohexane_crystal1.tar.bz2  TBZ CBF_crystal_1/ciclohexano_050013.cbf
  262 CBF https://zenodo.org/record/7154725/files/cbf_cyclohexane_crystal1.tar.bz2  TBZ CBF_crystal_1/ciclohexano_050014.cbf
  263 CBF https://zenodo.org/record/7154725/files/cbf_cyclohexane_crystal1.tar.bz2  TBZ CBF_crystal_1/ciclohexano_050015.cbf
  264 CBF https://zenodo.org/record/7154725/files/cbf_cyclohexane_crystal1.tar.bz2  TBZ CBF_crystal_1/ciclohexano_050016.cbf
  265 CBF https://zenodo.org/record/7154725/files/cbf_cyclohexane_crystal1.tar.bz2  TBZ CBF_crystal_1/ciclohexano_050017.cbf
  266 CBF https://zenodo.org/record/7154725/files/cbf_cyclohexane_crystal1.tar.bz2  TBZ CBF_crystal_1/ciclohexano_050018.cbf
  267 CBF https://zenodo.org/record/7154725/files/cbf_cyclohexane_crystal1.tar.bz2  TBZ CBF_crystal_1/ciclohexano_050019.cbf
  268 CBF https://zenodo.org/record/7154725/files/cbf_cyclohexane_crystal1.tar.bz2  TBZ CBF_crystal_1/ciclohexano_050020.cbf
  269 CBF https://zenodo.org/record/7154725/files/cbf_cyclohexane_crystal1.tar.bz2  TBZ CBF_crystal_1/ciclohexano_050021.cbf
  270 CBF https://zenodo.org/record/7154725/files/cbf_cyclohexane_crystal1.tar.bz2  TBZ CBF_crystal_1/ciclohexano_050022.cbf
  271 CBF https://zenodo.org/record/7154725/files/cbf_cyclohexane_crystal1.tar.bz2  TBZ CBF_crystal_1/ciclohexano_050023.cbf
  272 CBF https://zenodo.org/record/7154725/files/cbf_cyclohexane_crystal1.tar.bz2  TBZ CBF_crystal_1/ciclohexano_050024.cbf
  273 CBF https://zenodo.org/record/7154725/files/cbf_cyclohexane_crystal1.tar.bz2  TBZ CBF_crystal_1/ciclohexano_050025.cbf
  274 CBF https://zenodo.org/record/7154725/files/cbf_cyclohexane_crystal1.tar.bz2  TBZ CBF_crystal_1/ciclohexano_050026.cbf
  275 CBF https://zenodo.org/record/7154725/files/cbf_cyclohexane_crystal1.tar.bz2  TBZ CBF_crystal_1/ciclohexano_050027.cbf
  276 CBF https://zenodo.org/record/7154725/files/cbf_cyclohexane_crystal1.tar.bz2  TBZ CBF_crystal_1/ciclohexano_050028.cbf
  277 CBF https://zenodo.org/record/7154725/files/cbf_cyclohexane_crystal1.tar.bz2  TBZ CBF_crystal_1/ciclohexano_050029.cbf
  278 CBF https://zenodo.org/record/7154725/files/cbf_cyclohexane_crystal1.tar.bz2  TBZ CBF_crystal_1/ciclohexano_050030.cbf
  279 CBF https://zenodo.org/record/7154725/files/cbf_cyclohexane_crystal1.tar.bz2  TBZ CBF_crystal_1/ciclohexano_050031.cbf
  280 CBF https://zenodo.org/record/7154725/files/cbf_cyclohexane_crystal1.tar.bz2  TBZ CBF_crystal_1/ciclohexano_050032.cbf
  281 CBF https://zenodo.org/record/7154725/files/cbf_cyclohexane_crystal1.tar.bz2  TBZ CBF_crystal_1/ciclohexano_050033.cbf
  282 CBF https://zenodo.org/record/7154725/files/cbf_cyclohexane_crystal1.tar.bz2  TBZ CBF_crystal_1/ciclohexano_050034.cbf
  283 CBF https://zenodo.org/record/7154725/files/cbf_cyclohexane_crystal1.tar.bz2  TBZ CBF_crystal_1/ciclohexano_050035.cbf
  284 CBF https://zenodo.org/record/7154725/files/cbf_cyclohexane_crystal1.tar.bz2  TBZ CBF_crystal_1/ciclohexano_050036.cbf
  285 CBF https://zenodo.org/record/7154725/files/cbf_cyclohexane_crystal1.tar.bz2  TBZ CBF_crystal_1/ciclohexano_050037.cbf
  286 CBF https://zenodo.org/record/7154725/files/cbf_cyclohexane_crystal1.tar.bz2  TBZ CBF_crystal_1/ciclohexano_050038.cbf
  287 CBF https://zenodo.org/record/7154725/files/cbf_cyclohexane_crystal1.tar.bz2  TBZ CBF_crystal_1/ciclohexano_050039.cbf
  288 CBF https://zenodo.org/record/7154725/files/cbf_cyclohexane_crystal1.tar.bz2  TBZ CBF_crystal_1/ciclohexano_050040.cbf
  289 CBF https://zenodo.org/record/7154725/files/cbf_cyclohexane_crystal1.tar.bz2  TBZ CBF_crystal_1/ciclohexano_050041.cbf
  290 CBF https://zenodo.org/record/7154725/files/cbf_cyclohexane_crystal1.tar.bz2  TBZ CBF_crystal_1/ciclohexano_050042.cbf
  291 CBF https://zenodo.org/record/7154725/files/cbf_cyclohexane_crystal1.tar.bz2  TBZ CBF_crystal_1/ciclohexano_050043.cbf
  292 CBF https://zenodo.org/record/7154725/files/cbf_cyclohexane_crystal1.tar.bz2  TBZ CBF_crystal_1/ciclohexano_050044.cbf
  293 CBF https://zenodo.org/record/7154725/files/cbf_cyclohexane_crystal1.tar.bz2  TBZ CBF_crystal_1/ciclohexano_050045.cbf
  294 CBF https://zenodo.org/record/7154725/files/cbf_cyclohexane_crystal1.tar.bz2  TBZ CBF_crystal_1/ciclohexano_050046.cbf
  295 CBF https://zenodo.org/record/7154725/files/cbf_cyclohexane_crystal1.tar.bz2  TBZ CBF_crystal_1/ciclohexano_050047.cbf
  296 CBF https://zenodo.org/record/7154725/files/cbf_cyclohexane_crystal1.tar.bz2  TBZ CBF_crystal_1/ciclohexano_050048.cbf
  297 CBF https://zenodo.org/record/7154725/files/cbf_cyclohexane_crystal1.tar.bz2  TBZ CBF_crystal_1/ciclohexano_050049.cbf
  298 CBF https://zenodo.org/record/7154725/files/cbf_cyclohexane_crystal1.tar.bz2  TBZ CBF_crystal_1/ciclohexano_050050.cbf
  299 CBF https://zenodo.org/record/7154725/files/cbf_cyclohexane_crystal1.tar.bz2  TBZ CBF_crystal_1/ciclohexano_050051.cbf
  300 CBF https://zenodo.org/record/7154725/files/cbf_cyclohexane_crystal1.tar.bz2  TBZ CBF_crystal_1/ciclohexano_050052.cbf
  301 CBF https://zenodo.org/record/7154725/files/cbf_cyclohexane_crystal1.tar.bz2  TBZ CBF_crystal_1/ciclohexano_050053.cbf
  302 CBF https://zenodo.org/record/7154725/files/cbf_cyclohexane_crystal1.tar.bz2  TBZ CBF_crystal_1/ciclohexano_050054.cbf
  303 CBF https://zenodo.org/record/7154725/files/cbf_cyclohexane_crystal1.tar.bz2  TBZ CBF_crystal_1/ciclohexano_050055.cbf
  304 CBF https://zenodo.org/record/7154725/files/cbf_cyclohexane_crystal1.tar.bz2  TBZ CBF_crystal_1/ciclohexano_050056.cbf
  305 CBF https://zenodo.org/record/7154725/files/cbf_cyclohexane_crystal1.tar.bz2  TBZ CBF_crystal_1/ciclohexano_050057.cbf
  306 CBF https://zenodo.org/record/7154725/files/cbf_cyclohexane_crystal1.tar.bz2  TBZ CBF_crystal_1/ciclohexano_050058.cbf
  307 CBF https://zenodo.org/record/7154725/files/cbf_cyclohexane_crystal1.tar.bz2  TBZ CBF_crystal_1/ciclohexano_050059.cbf
  308 CBF https://zenodo.org/record/7154725/files/cbf_cyclohexane_crystal1.tar.bz2  TBZ CBF_crystal_1/ciclohexano_050060.cbf
  309 CBF https://zenodo.org/record/7154725/files/cbf_cyclohexane_crystal1.tar.bz2  TBZ CBF_crystal_1/ciclohexano_050061.cbf
  310 CBF https://zenodo.org/record/7154725/files/cbf_cyclohexane_crystal1.tar.bz2  TBZ CBF_crystal_1/ciclohexano_050062.cbf
  311 CBF https://zenodo.org/record/7154725/files/cbf_cyclohexane_crystal1.tar.bz2  TBZ CBF_crystal_1/ciclohexano_050063.cbf
  312 CBF https://zenodo.org/record/7154725/files/cbf_cyclohexane_crystal1.tar.bz2  TBZ CBF_crystal_1/ciclohexano_050064.cbf
  313 CBF https://zenodo.org/record/7154725/files/cbf_cyclohexane_crystal1.tar.bz2  TBZ CBF_crystal_1/ciclohexano_050065.cbf
  314 CBF https://zenodo.org/record/7154725/files/cbf_cyclohexane_crystal1.tar.bz2  TBZ CBF_crystal_1/ciclohexano_050066.cbf
  315 CBF https://zenodo.org/record/7154725/files/cbf_cyclohexane_crystal1.tar.bz2  TBZ CBF_crystal_1/ciclohexano_050067.cbf
  316 CBF https://zenodo.org/record/7154725/files/cbf_cyclohexane_crystal1.tar.bz2  TBZ CBF_crystal_1/ciclohexano_050068.cbf
  317 CBF https://zenodo.org/record/7154725/files/cbf_cyclohexane_crystal1.tar.bz2  TBZ CBF_crystal_1/ciclohexano_050069.cbf
  318 CBF https://zenodo.org/record/7154725/files/cbf_cyclohexane_crystal1.tar.bz2  TBZ CBF_crystal_1/ciclohexano_050070.cbf
  319 CBF https://zenodo.org/record/7154725/files/cbf_cyclohexane_crystal1.tar.bz2  TBZ CBF_crystal_1/ciclohexano_050071.cbf
  320 CBF https://zenodo.org/record/7154725/files/cbf_cyclohexane_crystal1.tar.bz2  TBZ CBF_crystal_1/ciclohexano_050072.cbf
  321 CBF https://zenodo.org/record/7154725/files/cbf_cyclohexane_crystal1.tar.bz2  TBZ CBF_crystal_1/ciclohexano_050073.cbf
  322 CBF https://zenodo.org/record/7154725/files/cbf_cyclohexane_crystal1.tar.bz2  TBZ CBF_crystal_1/ciclohexano_050074.cbf
  323 CBF https://zenodo.org/record/7154725/files/cbf_cyclohexane_crystal1.tar.bz2  TBZ CBF_crystal_1/ciclohexano_050075.cbf
  324 CBF https://zenodo.org/record/7154725/files/cbf_cyclohexane_crystal1.tar.bz2  TBZ CBF_crystal_1/ciclohexano_050076.cbf
  325 CBF https://zenodo.org/record/7154725/files/cbf_cyclohexane_crystal1.tar.bz2  TBZ CBF_crystal_1/ciclohexano_050077.cbf
  326 CBF https://zenodo.org/record/7154725/files/cbf_cyclohexane_crystal1.tar.bz2  TBZ CBF_crystal_1/ciclohexano_060001.cbf
  327 CBF https://zenodo.org/record/7154725/files/cbf_cyclohexane_crystal1.tar.bz2  TBZ CBF_crystal_1/ciclohexano_060002.cbf
  328 CBF https://zenodo.org/record/7154725/files/cbf_cyclohexane_crystal1.tar.bz2  TBZ CBF_crystal_1/ciclohexano_060003.cbf
  329 CBF https://zenodo.org/record/7154725/files/cbf_cyclohexane_crystal1.tar.bz2  TBZ CBF_crystal_1/ciclohexano_060004.cbf
  330 CBF https://zenodo.org/record/7154725/files/cbf_cyclohexane_crystal1.tar.bz2  TBZ CBF_crystal_1/ciclohexano_060005.cbf
  331 CBF https://zenodo.org/record/7154725/files/cbf_cyclohexane_crystal1.tar.bz2  TBZ CBF_crystal_1/ciclohexano_060006.cbf
  332 CBF https://zenodo.org/record/7154725/files/cbf_cyclohexane_crystal1.tar.bz2  TBZ CBF_crystal_1/ciclohexano_060007.cbf
  333 CBF https://zenodo.org/record/7154725/files/cbf_cyclohexane_crystal1.tar.bz2  TBZ CBF_crystal_1/ciclohexano_060008.cbf
  334 CBF https://zenodo.org/record/7154725/files/cbf_cyclohexane_crystal1.tar.bz2  TBZ CBF_crystal_1/ciclohexano_060009.cbf
  335 CBF https://zenodo.org/record/7154725/files/cbf_cyclohexane_crystal1.tar.bz2  TBZ CBF_crystal_1/ciclohexano_060010.cbf
  336 CBF https://zenodo.org/record/7154725/files/cbf_cyclohexane_crystal1.tar.bz2  TBZ CBF_crystal_1/ciclohexano_060011.cbf
  337 CBF https://zenodo.org/record/7154725/files/cbf_cyclohexane_crystal1.tar.bz2  TBZ CBF_crystal_1/ciclohexano_060012.cbf
  338 CBF https://zenodo.org/record/7154725/files/cbf_cyclohexane_crystal1.tar.bz2  TBZ CBF_crystal_1/ciclohexano_060013.cbf
  339 CBF https://zenodo.org/record/7154725/files/cbf_cyclohexane_crystal1.tar.bz2  TBZ CBF_crystal_1/ciclohexano_060014.cbf
  340 CBF https://zenodo.org/record/7154725/files/cbf_cyclohexane_crystal1.tar.bz2  TBZ CBF_crystal_1/ciclohexano_060015.cbf
  341 CBF https://zenodo.org/record/7154725/files/cbf_cyclohexane_crystal1.tar.bz2  TBZ CBF_crystal_1/ciclohexano_060016.cbf
  342 CBF https://zenodo.org/record/7154725/files/cbf_cyclohexane_crystal1.tar.bz2  TBZ CBF_crystal_1/ciclohexano_060017.cbf
  343 CBF https://zenodo.org/record/7154725/files/cbf_cyclohexane_crystal1.tar.bz2  TBZ CBF_crystal_1/ciclohexano_060018.cbf
  344 CBF https://zenodo.org/record/7154725/files/cbf_cyclohexane_crystal1.tar.bz2  TBZ CBF_crystal_1/ciclohexano_060019.cbf
  345 CBF https://zenodo.org/record/7154725/files/cbf_cyclohexane_crystal1.tar.bz2  TBZ CBF_crystal_1/ciclohexano_060020.cbf
  346 CBF https://zenodo.org/record/7154725/files/cbf_cyclohexane_crystal1.tar.bz2  TBZ CBF_crystal_1/ciclohexano_060021.cbf
  347 CBF https://zenodo.org/record/7154725/files/cbf_cyclohexane_crystal1.tar.bz2  TBZ CBF_crystal_1/ciclohexano_060022.cbf
  348 CBF https://zenodo.org/record/7154725/files/cbf_cyclohexane_crystal1.tar.bz2  TBZ CBF_crystal_1/ciclohexano_060023.cbf
  349 CBF https://zenodo.org/record/7154725/files/cbf_cyclohexane_crystal1.tar.bz2  TBZ CBF_crystal_1/ciclohexano_060024.cbf
  350 CBF https://zenodo.org/record/7154725/files/cbf_cyclohexane_crystal1.tar.bz2  TBZ CBF_crystal_1/ciclohexano_060025.cbf
  351 CBF https://zenodo.org/record/7154725/files/cbf_cyclohexane_crystal1.tar.bz2  TBZ CBF_crystal_1/ciclohexano_060026.cbf
  352 CBF https://zenodo.org/record/7154725/files/cbf_cyclohexane_crystal1.tar.bz2  TBZ CBF_crystal_1/ciclohexano_060027.cbf
  353 CBF https://zenodo.org/record/7154725/files/cbf_cyclohexane_crystal1.tar.bz2  TBZ CBF_crystal_1/ciclohexano_060028.cbf
  354 CBF https://zenodo.org/record/7154725/files/cbf_cyclohexane_crystal1.tar.bz2  TBZ CBF_crystal_1/ciclohexano_060029.cbf
  355 CBF https://zenodo.org/record/7154725/files/cbf_cyclohexane_crystal1.tar.bz2  TBZ CBF_crystal_1/ciclohexano_060030.cbf
  356 CBF https://zenodo.org/record/7154725/files/cbf_cyclohexane_crystal1.tar.bz2  TBZ CBF_crystal_1/ciclohexano_060031.cbf
  357 CBF https://zenodo.org/record/7154725/files/cbf_cyclohexane_crystal1.tar.bz2  TBZ CBF_crystal_1/ciclohexano_060032.cbf
  358 CBF https://zenodo.org/record/7154725/files/cbf_cyclohexane_crystal1.tar.bz2  TBZ CBF_crystal_1/ciclohexano_060033.cbf
  359 CBF https://zenodo.org/record/7154725/files/cbf_cyclohexane_crystal1.tar.bz2  TBZ CBF_crystal_1/ciclohexano_060034.cbf
  360 CBF https://zenodo.org/record/7154725/files/cbf_cyclohexane_crystal1.tar.bz2  TBZ CBF_crystal_1/ciclohexano_060035.cbf
  361 CBF https://zenodo.org/record/7154725/files/cbf_cyclohexane_crystal1.tar.bz2  TBZ CBF_crystal_1/ciclohexano_060036.cbf
  362 CBF https://zenodo.org/record/7154725/files/cbf_cyclohexane_crystal1.tar.bz2  TBZ CBF_crystal_1/ciclohexano_060037.cbf
  363 CBF https://zenodo.org/record/7154725/files/cbf_cyclohexane_crystal1.tar.bz2  TBZ CBF_crystal_1/ciclohexano_060038.cbf
  364 CBF https://zenodo.org/record/7154725/files/cbf_cyclohexane_crystal1.tar.bz2  TBZ CBF_crystal_1/ciclohexano_060039.cbf
  365 CBF https://zenodo.org/record/7154725/files/cbf_cyclohexane_crystal1.tar.bz2  TBZ CBF_crystal_1/ciclohexano_060040.cbf
  366 CBF https://zenodo.org/record/7154725/files/cbf_cyclohexane_crystal1.tar.bz2  TBZ CBF_crystal_1/ciclohexano_060041.cbf
  367 CBF https://zenodo.org/record/7154725/files/cbf_cyclohexane_crystal1.tar.bz2  TBZ CBF_crystal_1/ciclohexano_060042.cbf
  368 CBF https://zenodo.org/record/7154725/files/cbf_cyclohexane_crystal1.tar.bz2  TBZ CBF_crystal_1/ciclohexano_060043.cbf
  369 CBF https://zenodo.org/record/7154725/files/cbf_cyclohexane_crystal1.tar.bz2  TBZ CBF_crystal_1/ciclohexano_060044.cbf
  370 CBF https://zenodo.org/record/7154725/files/cbf_cyclohexane_crystal1.tar.bz2  TBZ CBF_crystal_1/ciclohexano_060045.cbf
  371 CBF https://zenodo.org/record/7154725/files/cbf_cyclohexane_crystal1.tar.bz2  TBZ CBF_crystal_1/ciclohexano_060046.cbf
  372 CBF https://zenodo.org/record/7154725/files/cbf_cyclohexane_crystal1.tar.bz2  TBZ CBF_crystal_1/ciclohexano_060047.cbf
  373 CBF https://zenodo.org/record/7154725/files/cbf_cyclohexane_crystal1.tar.bz2  TBZ CBF_crystal_1/ciclohexano_060048.cbf
  374 CBF https://zenodo.org/record/7154725/files/cbf_cyclohexane_crystal1.tar.bz2  TBZ CBF_crystal_1/ciclohexano_060049.cbf
  375 CBF https://zenodo.org/record/7154725/files/cbf_cyclohexane_crystal1.tar.bz2  TBZ CBF_crystal_1/ciclohexano_060050.cbf
  376 CBF https://zenodo.org/record/7154725/files/cbf_cyclohexane_crystal1.tar.bz2  TBZ CBF_crystal_1/ciclohexano_060051.cbf
  377 CBF https://zenodo.org/record/7154725/files/cbf_cyclohexane_crystal1.tar.bz2  TBZ CBF_crystal_1/ciclohexano_060052.cbf
  378 CBF https://zenodo.org/record/7154725/files/cbf_cyclohexane_crystal1.tar.bz2  TBZ CBF_crystal_1/ciclohexano_060053.cbf
  379 CBF https://zenodo.org/record/7154725/files/cbf_cyclohexane_crystal1.tar.bz2  TBZ CBF_crystal_1/ciclohexano_060054.cbf
  380 CBF https://zenodo.org/record/7154725/files/cbf_cyclohexane_crystal1.tar.bz2  TBZ CBF_crystal_1/ciclohexano_060055.cbf
  381 CBF https://zenodo.org/record/7154725/files/cbf_cyclohexane_crystal1.tar.bz2  TBZ CBF_crystal_1/ciclohexano_060056.cbf
  382 CBF https://zenodo.org/record/7154725/files/cbf_cyclohexane_crystal1.tar.bz2  TBZ CBF_crystal_1/ciclohexano_060057.cbf
  383 CBF https://zenodo.org/record/7154725/files/cbf_cyclohexane_crystal1.tar.bz2  TBZ CBF_crystal_1/ciclohexano_060058.cbf
  384 CBF https://zenodo.org/record/7154725/files/cbf_cyclohexane_crystal1.tar.bz2  TBZ CBF_crystal_1/ciclohexano_060059.cbf
  385 CBF https://zenodo.org/record/7154725/files/cbf_cyclohexane_crystal1.tar.bz2  TBZ CBF_crystal_1/ciclohexano_060060.cbf
  386 CBF https://zenodo.org/record/7154725/files/cbf_cyclohexane_crystal1.tar.bz2  TBZ CBF_crystal_1/ciclohexano_060061.cbf
  387 CBF https://zenodo.org/record/7154725/files/cbf_cyclohexane_crystal1.tar.bz2  TBZ CBF_crystal_1/ciclohexano_060062.cbf
  388 CBF https://zenodo.org/record/7154725/files/cbf_cyclohexane_crystal1.tar.bz2  TBZ CBF_crystal_1/ciclohexano_060063.cbf
  389 CBF https://zenodo.org/record/7154725/files/cbf_cyclohexane_crystal1.tar.bz2  TBZ CBF_crystal_1/ciclohexano_060064.cbf
  390 CBF https://zenodo.org/record/7154725/files/cbf_cyclohexane_crystal1.tar.bz2  TBZ CBF_crystal_1/ciclohexano_060065.cbf
  391 CBF https://zenodo.org/record/7154725/files/cbf_cyclohexane_crystal1.tar.bz2  TBZ CBF_crystal_1/ciclohexano_060066.cbf
  392 CBF https://zenodo.org/record/7154725/files/cbf_cyclohexane_crystal1.tar.bz2  TBZ CBF_crystal_1/ciclohexano_060067.cbf
  393 CBF https://zenodo.org/record/7154725/files/cbf_cyclohexane_crystal1.tar.bz2  TBZ CBF_crystal_1/ciclohexano_060068.cbf
  394 CBF https://zenodo.org/record/7154725/files/cbf_cyclohexane_crystal1.tar.bz2  TBZ CBF_crystal_1/ciclohexano_060069.cbf
  395 CBF https://zenodo.org/record/7154725/files/cbf_cyclohexane_crystal1.tar.bz2  TBZ CBF_crystal_1/ciclohexano_060070.cbf
  396 CBF https://zenodo.org/record/7154725/files/cbf_cyclohexane_crystal1.tar.bz2  TBZ CBF_crystal_1/ciclohexano_060071.cbf
  397 CBF https://zenodo.org/record/7154725/files/cbf_cyclohexane_crystal1.tar.bz2  TBZ CBF_crystal_1/ciclohexano_060072.cbf
  398 CBF https://zenodo.org/record/7154725/files/cbf_cyclohexane_crystal1.tar.bz2  TBZ CBF_crystal_1/ciclohexano_060073.cbf
  399 CBF https://zenodo.org/record/7154725/files/cbf_cyclohexane_crystal1.tar.bz2  TBZ CBF_crystal_1/ciclohexano_060074.cbf
  400 CBF https://zenodo.org/record/7154725/files/cbf_cyclohexane_crystal1.tar.bz2  TBZ CBF_crystal_1/ciclohexano_060075.cbf
  401 CBF https://zenodo.org/record/7154725/files/cbf_cyclohexane_crystal1.tar.bz2  TBZ CBF_crystal_1/ciclohexano_060076.cbf
  402 CBF https://zenodo.org/record/7154725/files/cbf_cyclohexane_crystal1.tar.bz2  TBZ CBF_crystal_1/ciclohexano_060077.cbf
  403 CBF https://zenodo.org/record/7154725/files/cbf_cyclohexane_crystal1.tar.bz2  TBZ CBF_crystal_1/ciclohexano_070001.cbf
  404 CBF https://zenodo.org/record/7154725/files/cbf_cyclohexane_crystal1.tar.bz2  TBZ CBF_crystal_1/ciclohexano_070002.cbf
  405 CBF https://zenodo.org/record/7154725/files/cbf_cyclohexane_crystal1.tar.bz2  TBZ CBF_crystal_1/ciclohexano_070003.cbf
  406 CBF https://zenodo.org/record/7154725/files/cbf_cyclohexane_crystal1.tar.bz2  TBZ CBF_crystal_1/ciclohexano_070004.cbf
  407 CBF https://zenodo.org/record/7154725/files/cbf_cyclohexane_crystal1.tar.bz2  TBZ CBF_crystal_1/ciclohexano_070005.cbf
  408 CBF https://zenodo.org/record/7154725/files/cbf_cyclohexane_crystal1.tar.bz2  TBZ CBF_crystal_1/ciclohexano_070006.cbf
  409 CBF https://zenodo.org/record/7154725/files/cbf_cyclohexane_crystal1.tar.bz2  TBZ CBF_crystal_1/ciclohexano_070007.cbf
  410 CBF https://zenodo.org/record/7154725/files/cbf_cyclohexane_crystal1.tar.bz2  TBZ CBF_crystal_1/ciclohexano_070008.cbf
  411 CBF https://zenodo.org/record/7154725/files/cbf_cyclohexane_crystal1.tar.bz2  TBZ CBF_crystal_1/ciclohexano_070009.cbf
  412 CBF https://zenodo.org/record/7154725/files/cbf_cyclohexane_crystal1.tar.bz2  TBZ CBF_crystal_1/ciclohexano_070010.cbf
  413 CBF https://zenodo.org/record/7154725/files/cbf_cyclohexane_crystal1.tar.bz2  TBZ CBF_crystal_1/ciclohexano_070011.cbf
  414 CBF https://zenodo.org/record/7154725/files/cbf_cyclohexane_crystal1.tar.bz2  TBZ CBF_crystal_1/ciclohexano_070012.cbf
  415 CBF https://zenodo.org/record/7154725/files/cbf_cyclohexane_crystal1.tar.bz2  TBZ CBF_crystal_1/ciclohexano_070013.cbf
  416 CBF https://zenodo.org/record/7154725/files/cbf_cyclohexane_crystal1.tar.bz2  TBZ CBF_crystal_1/ciclohexano_070014.cbf
  417 CBF https://zenodo.org/record/7154725/files/cbf_cyclohexane_crystal1.tar.bz2  TBZ CBF_crystal_1/ciclohexano_070015.cbf
  418 CBF https://zenodo.org/record/7154725/files/cbf_cyclohexane_crystal1.tar.bz2  TBZ CBF_crystal_1/ciclohexano_070016.cbf
  419 CBF https://zenodo.org/record/7154725/files/cbf_cyclohexane_crystal1.tar.bz2  TBZ CBF_crystal_1/ciclohexano_070017.cbf
  420 CBF https://zenodo.org/record/7154725/files/cbf_cyclohexane_crystal1.tar.bz2  TBZ CBF_crystal_1/ciclohexano_070018.cbf
  421 CBF https://zenodo.org/record/7154725/files/cbf_cyclohexane_crystal1.tar.bz2  TBZ CBF_crystal_1/ciclohexano_070019.cbf
  422 CBF https://zenodo.org/record/7154725/files/cbf_cyclohexane_crystal1.tar.bz2  TBZ CBF_crystal_1/ciclohexano_070020.cbf
  423 CBF https://zenodo.org/record/7154725/files/cbf_cyclohexane_crystal1.tar.bz2  TBZ CBF_crystal_1/ciclohexano_070021.cbf
  424 CBF https://zenodo.org/record/7154725/files/cbf_cyclohexane_crystal1.tar.bz2  TBZ CBF_crystal_1/ciclohexano_070022.cbf
  425 CBF https://zenodo.org/record/7154725/files/cbf_cyclohexane_crystal1.tar.bz2  TBZ CBF_crystal_1/ciclohexano_070023.cbf
  426 CBF https://zenodo.org/record/7154725/files/cbf_cyclohexane_crystal1.tar.bz2  TBZ CBF_crystal_1/ciclohexano_070024.cbf
  427 CBF https://zenodo.org/record/7154725/files/cbf_cyclohexane_crystal1.tar.bz2  TBZ CBF_crystal_1/ciclohexano_070025.cbf
  428 CBF https://zenodo.org/record/7154725/files/cbf_cyclohexane_crystal1.tar.bz2  TBZ CBF_crystal_1/ciclohexano_070026.cbf
  429 CBF https://zenodo.org/record/7154725/files/cbf_cyclohexane_crystal1.tar.bz2  TBZ CBF_crystal_1/ciclohexano_070027.cbf
  430 CBF https://zenodo.org/record/7154725/files/cbf_cyclohexane_crystal1.tar.bz2  TBZ CBF_crystal_1/ciclohexano_070028.cbf
  431 CBF https://zenodo.org/record/7154725/files/cbf_cyclohexane_crystal1.tar.bz2  TBZ CBF_crystal_1/ciclohexano_070029.cbf
  432 CBF https://zenodo.org/record/7154725/files/cbf_cyclohexane_crystal1.tar.bz2  TBZ CBF_crystal_1/ciclohexano_070030.cbf
  433 CBF https://zenodo.org/record/7154725/files/cbf_cyclohexane_crystal1.tar.bz2  TBZ CBF_crystal_1/ciclohexano_070031.cbf
  434 CBF https://zenodo.org/record/7154725/files/cbf_cyclohexane_crystal1.tar.bz2  TBZ CBF_crystal_1/ciclohexano_070032.cbf
  435 CBF https://zenodo.org/record/7154725/files/cbf_cyclohexane_crystal1.tar.bz2  TBZ CBF_crystal_1/ciclohexano_070033.cbf
  436 CBF https://zenodo.org/record/7154725/files/cbf_cyclohexane_crystal1.tar.bz2  TBZ CBF_crystal_1/ciclohexano_070034.cbf
  437 CBF https://zenodo.org/record/7154725/files/cbf_cyclohexane_crystal1.tar.bz2  TBZ CBF_crystal_1/ciclohexano_070035.cbf
  438 CBF https://zenodo.org/record/7154725/files/cbf_cyclohexane_crystal1.tar.bz2  TBZ CBF_crystal_1/ciclohexano_070036.cbf
  439 CBF https://zenodo.org/record/7154725/files/cbf_cyclohexane_crystal1.tar.bz2  TBZ CBF_crystal_1/ciclohexano_070037.cbf
  440 CBF https://zenodo.org/record/7154725/files/cbf_cyclohexane_crystal1.tar.bz2  TBZ CBF_crystal_1/ciclohexano_070038.cbf
  441 CBF https://zenodo.org/record/7154725/files/cbf_cyclohexane_crystal1.tar.bz2  TBZ CBF_crystal_1/ciclohexano_070039.cbf
  442 CBF https://zenodo.org/record/7154725/files/cbf_cyclohexane_crystal1.tar.bz2  TBZ CBF_crystal_1/ciclohexano_070040.cbf
  443 CBF https://zenodo.org/record/7154725/files/cbf_cyclohexane_crystal1.tar.bz2  TBZ CBF_crystal_1/ciclohexano_070041.cbf
  444 CBF https://zenodo.org/record/7154725/files/cbf_cyclohexane_crystal1.tar.bz2  TBZ CBF_crystal_1/ciclohexano_070042.cbf
  445 CBF https://zenodo.org/record/7154725/files/cbf_cyclohexane_crystal1.tar.bz2  TBZ CBF_crystal_1/ciclohexano_070043.cbf
  446 CBF https://zenodo.org/record/7154725/files/cbf_cyclohexane_crystal1.tar.bz2  TBZ CBF_crystal_1/ciclohexano_070044.cbf
  447 CBF https://zenodo.org/record/7154725/files/cbf_cyclohexane_crystal1.tar.bz2  TBZ CBF_crystal_1/ciclohexano_070045.cbf
  448 CBF https://zenodo.org/record/7154725/files/cbf_cyclohexane_crystal1.tar.bz2  TBZ CBF_crystal_1/ciclohexano_070046.cbf
  449 CBF https://zenodo.org/record/7154725/files/cbf_cyclohexane_crystal1.tar.bz2  TBZ CBF_crystal_1/ciclohexano_070047.cbf
  450 CBF https://zenodo.org/record/7154725/files/cbf_cyclohexane_crystal1.tar.bz2  TBZ CBF_crystal_1/ciclohexano_070048.cbf
  451 CBF https://zenodo.org/record/7154725/files/cbf_cyclohexane_crystal1.tar.bz2  TBZ CBF_crystal_1/ciclohexano_070049.cbf
  452 CBF https://zenodo.org/record/7154725/files/cbf_cyclohexane_crystal1.tar.bz2  TBZ CBF_crystal_1/ciclohexano_070050.cbf
  453 CBF https://zenodo.org/record/7154725/files/cbf_cyclohexane_crystal1.tar.bz2  TBZ CBF_crystal_1/ciclohexano_070051.cbf
  454 CBF https://zenodo.org/record/7154725/files/cbf_cyclohexane_crystal1.tar.bz2  TBZ CBF_crystal_1/ciclohexano_070052.cbf
  455 CBF https://zenodo.org/record/7154725/files/cbf_cyclohexane_crystal1.tar.bz2  TBZ CBF_crystal_1/ciclohexano_070053.cbf
  456 CBF https://zenodo.org/record/7154725/files/cbf_cyclohexane_crystal1.tar.bz2  TBZ CBF_crystal_1/ciclohexano_070054.cbf
  457 CBF https://zenodo.org/record/7154725/files/cbf_cyclohexane_crystal1.tar.bz2  TBZ CBF_crystal_1/ciclohexano_070055.cbf
  458 CBF https://zenodo.org/record/7154725/files/cbf_cyclohexane_crystal1.tar.bz2  TBZ CBF_crystal_1/ciclohexano_070056.cbf
  459 CBF https://zenodo.org/record/7154725/files/cbf_cyclohexane_crystal1.tar.bz2  TBZ CBF_crystal_1/ciclohexano_070057.cbf
  460 CBF https://zenodo.org/record/7154725/files/cbf_cyclohexane_crystal1.tar.bz2  TBZ CBF_crystal_1/ciclohexano_070058.cbf
  461 CBF https://zenodo.org/record/7154725/files/cbf_cyclohexane_crystal1.tar.bz2  TBZ CBF_crystal_1/ciclohexano_070059.cbf
  462 CBF https://zenodo.org/record/7154725/files/cbf_cyclohexane_crystal1.tar.bz2  TBZ CBF_crystal_1/ciclohexano_070060.cbf
  463 CBF https://zenodo.org/record/7154725/files/cbf_cyclohexane_crystal1.tar.bz2  TBZ CBF_crystal_1/ciclohexano_070061.cbf
  464 CBF https://zenodo.org/record/7154725/files/cbf_cyclohexane_crystal1.tar.bz2  TBZ CBF_crystal_1/ciclohexano_070062.cbf
  465 CBF https://zenodo.org/record/7154725/files/cbf_cyclohexane_crystal1.tar.bz2  TBZ CBF_crystal_1/ciclohexano_070063.cbf
  466 CBF https://zenodo.org/record/7154725/files/cbf_cyclohexane_crystal1.tar.bz2  TBZ CBF_crystal_1/ciclohexano_070064.cbf
  467 CBF https://zenodo.org/record/7154725/files/cbf_cyclohexane_crystal1.tar.bz2  TBZ CBF_crystal_1/ciclohexano_070065.cbf
  468 CBF https://zenodo.org/record/7154725/files/cbf_cyclohexane_crystal1.tar.bz2  TBZ CBF_crystal_1/ciclohexano_070066.cbf
  469 CBF https://zenodo.org/record/7154725/files/cbf_cyclohexane_crystal1.tar.bz2  TBZ CBF_crystal_1/ciclohexano_070067.cbf
  470 CBF https://zenodo.org/record/7154725/files/cbf_cyclohexane_crystal1.tar.bz2  TBZ CBF_crystal_1/ciclohexano_070068.cbf
  471 CBF https://zenodo.org/record/7154725/files/cbf_cyclohexane_crystal1.tar.bz2  TBZ CBF_crystal_1/ciclohexano_070069.cbf
  472 CBF https://zenodo.org/record/7154725/files/cbf_cyclohexane_crystal1.tar.bz2  TBZ CBF_crystal_1/ciclohexano_070070.cbf
  473 CBF https://zenodo.org/record/7154725/files/cbf_cyclohexane_crystal1.tar.bz2  TBZ CBF_crystal_1/ciclohexano_070071.cbf
  474 CBF https://zenodo.org/record/7154725/files/cbf_cyclohexane_crystal1.tar.bz2  TBZ CBF_crystal_1/ciclohexano_070072.cbf
  475 CBF https://zenodo.org/record/7154725/files/cbf_cyclohexane_crystal1.tar.bz2  TBZ CBF_crystal_1/ciclohexano_070073.cbf
  476 CBF https://zenodo.org/record/7154725/files/cbf_cyclohexane_crystal1.tar.bz2  TBZ CBF_crystal_1/ciclohexano_070074.cbf
  477 CBF https://zenodo.org/record/7154725/files/cbf_cyclohexane_crystal1.tar.bz2  TBZ CBF_crystal_1/ciclohexano_070075.cbf
  478 CBF https://zenodo.org/record/7154725/files/cbf_cyclohexane_crystal1.tar.bz2  TBZ CBF_crystal_1/ciclohexano_070076.cbf
  479 CBF https://zenodo.org/record/7154725/files/cbf_cyclohexane_crystal1.tar.bz2  TBZ CBF_crystal_1/ciclohexano_070077.cbf
  480 CBF https://zenodo.org/record/7154725/files/cbf_cyclohexane_crystal1.tar.bz2  TBZ CBF_crystal_1/ciclohexano_080001.cbf
  481 CBF https://zenodo.org/record/7154725/files/cbf_cyclohexane_crystal1.tar.bz2  TBZ CBF_crystal_1/ciclohexano_080002.cbf
  482 CBF https://zenodo.org/record/7154725/files/cbf_cyclohexane_crystal1.tar.bz2  TBZ CBF_crystal_1/ciclohexano_080003.cbf
  483 CBF https://zenodo.org/record/7154725/files/cbf_cyclohexane_crystal1.tar.bz2  TBZ CBF_crystal_1/ciclohexano_080004.cbf
  484 CBF https://zenodo.org/record/7154725/files/cbf_cyclohexane_crystal1.tar.bz2  TBZ CBF_crystal_1/ciclohexano_080005.cbf
  485 CBF https://zenodo.org/record/7154725/files/cbf_cyclohexane_crystal1.tar.bz2  TBZ CBF_crystal_1/ciclohexano_080006.cbf
  486 CBF https://zenodo.org/record/7154725/files/cbf_cyclohexane_crystal1.tar.bz2  TBZ CBF_crystal_1/ciclohexano_080007.cbf
  487 CBF https://zenodo.org/record/7154725/files/cbf_cyclohexane_crystal1.tar.bz2  TBZ CBF_crystal_1/ciclohexano_080008.cbf
  488 CBF https://zenodo.org/record/7154725/files/cbf_cyclohexane_crystal1.tar.bz2  TBZ CBF_crystal_1/ciclohexano_080009.cbf
  489 CBF https://zenodo.org/record/7154725/files/cbf_cyclohexane_crystal1.tar.bz2  TBZ CBF_crystal_1/ciclohexano_080010.cbf
  490 CBF https://zenodo.org/record/7154725/files/cbf_cyclohexane_crystal1.tar.bz2  TBZ CBF_crystal_1/ciclohexano_080011.cbf
  491 CBF https://zenodo.org/record/7154725/files/cbf_cyclohexane_crystal1.tar.bz2  TBZ CBF_crystal_1/ciclohexano_080012.cbf
  492 CBF https://zenodo.org/record/7154725/files/cbf_cyclohexane_crystal1.tar.bz2  TBZ CBF_crystal_1/ciclohexano_080013.cbf
  493 CBF https://zenodo.org/record/7154725/files/cbf_cyclohexane_crystal1.tar.bz2  TBZ CBF_crystal_1/ciclohexano_080014.cbf
  494 CBF https://zenodo.org/record/7154725/files/cbf_cyclohexane_crystal1.tar.bz2  TBZ CBF_crystal_1/ciclohexano_080015.cbf
  495 CBF https://zenodo.org/record/7154725/files/cbf_cyclohexane_crystal1.tar.bz2  TBZ CBF_crystal_1/ciclohexano_080016.cbf
  496 CBF https://zenodo.org/record/7154725/files/cbf_cyclohexane_crystal1.tar.bz2  TBZ CBF_crystal_1/ciclohexano_080017.cbf
  497 CBF https://zenodo.org/record/7154725/files/cbf_cyclohexane_crystal1.tar.bz2  TBZ CBF_crystal_1/ciclohexano_080018.cbf
  498 CBF https://zenodo.org/record/7154725/files/cbf_cyclohexane_crystal1.tar.bz2  TBZ CBF_crystal_1/ciclohexano_080019.cbf
  499 CBF https://zenodo.org/record/7154725/files/cbf_cyclohexane_crystal1.tar.bz2  TBZ CBF_crystal_1/ciclohexano_080020.cbf
  500 CBF https://zenodo.org/record/7154725/files/cbf_cyclohexane_crystal1.tar.bz2  TBZ CBF_crystal_1/ciclohexano_080021.cbf
  501 CBF https://zenodo.org/record/7154725/files/cbf_cyclohexane_crystal1.tar.bz2  TBZ CBF_crystal_1/ciclohexano_080022.cbf
  502 CBF https://zenodo.org/record/7154725/files/cbf_cyclohexane_crystal1.tar.bz2  TBZ CBF_crystal_1/ciclohexano_080023.cbf
  503 CBF https://zenodo.org/record/7154725/files/cbf_cyclohexane_crystal1.tar.bz2  TBZ CBF_crystal_1/ciclohexano_080024.cbf
  504 CBF https://zenodo.org/record/7154725/files/cbf_cyclohexane_crystal1.tar.bz2  TBZ CBF_crystal_1/ciclohexano_080025.cbf
  505 CBF https://zenodo.org/record/7154725/files/cbf_cyclohexane_crystal1.tar.bz2  TBZ CBF_crystal_1/ciclohexano_080026.cbf
  506 CBF https://zenodo.org/record/7154725/files/cbf_cyclohexane_crystal1.tar.bz2  TBZ CBF_crystal_1/ciclohexano_080027.cbf
  507 CBF https://zenodo.org/record/7154725/files/cbf_cyclohexane_crystal1.tar.bz2  TBZ CBF_crystal_1/ciclohexano_080028.cbf
  508 CBF https://zenodo.org/record/7154725/files/cbf_cyclohexane_crystal1.tar.bz2  TBZ CBF_crystal_1/ciclohexano_080029.cbf
  509 CBF https://zenodo.org/record/7154725/files/cbf_cyclohexane_crystal1.tar.bz2  TBZ CBF_crystal_1/ciclohexano_080030.cbf
  510 CBF https://zenodo.org/record/7154725/files/cbf_cyclohexane_crystal1.tar.bz2  TBZ CBF_crystal_1/ciclohexano_080031.cbf
  511 CBF https://zenodo.org/record/7154725/files/cbf_cyclohexane_crystal1.tar.bz2  TBZ CBF_crystal_1/ciclohexano_080032.cbf
  512 CBF https://zenodo.org/record/7154725/files/cbf_cyclohexane_crystal1.tar.bz2  TBZ CBF_crystal_1/ciclohexano_080033.cbf
  513 CBF https://zenodo.org/record/7154725/files/cbf_cyclohexane_crystal1.tar.bz2  TBZ CBF_crystal_1/ciclohexano_080034.cbf
  514 CBF https://zenodo.org/record/7154725/files/cbf_cyclohexane_crystal1.tar.bz2  TBZ CBF_crystal_1/ciclohexano_080035.cbf
  515 CBF https://zenodo.org/record/7154725/files/cbf_cyclohexane_crystal1.tar.bz2  TBZ CBF_crystal_1/ciclohexano_080036.cbf
  516 CBF https://zenodo.org/record/7154725/files/cbf_cyclohexane_crystal1.tar.bz2  TBZ CBF_crystal_1/ciclohexano_080037.cbf
  517 CBF https://zenodo.org/record/7154725/files/cbf_cyclohexane_crystal1.tar.bz2  TBZ CBF_crystal_1/ciclohexano_080038.cbf
  518 CBF https://zenodo.org/record/7154725/files/cbf_cyclohexane_crystal1.tar.bz2  TBZ CBF_crystal_1/ciclohexano_080039.cbf
  519 CBF https://zenodo.org/record/7154725/files/cbf_cyclohexane_crystal1.tar.bz2  TBZ CBF_crystal_1/ciclohexano_080040.cbf
  520 CBF https://zenodo.org/record/7154725/files/cbf_cyclohexane_crystal1.tar.bz2  TBZ CBF_crystal_1/ciclohexano_080041.cbf
  521 CBF https://zenodo.org/record/7154725/files/cbf_cyclohexane_crystal1.tar.bz2  TBZ CBF_crystal_1/ciclohexano_080042.cbf
  522 CBF https://zenodo.org/record/7154725/files/cbf_cyclohexane_crystal1.tar.bz2  TBZ CBF_crystal_1/ciclohexano_080043.cbf
  523 CBF https://zenodo.org/record/7154725/files/cbf_cyclohexane_crystal1.tar.bz2  TBZ CBF_crystal_1/ciclohexano_080044.cbf
  524 CBF https://zenodo.org/record/7154725/files/cbf_cyclohexane_crystal1.tar.bz2  TBZ CBF_crystal_1/ciclohexano_080045.cbf
  525 CBF https://zenodo.org/record/7154725/files/cbf_cyclohexane_crystal1.tar.bz2  TBZ CBF_crystal_1/ciclohexano_080046.cbf
  526 CBF https://zenodo.org/record/7154725/files/cbf_cyclohexane_crystal1.tar.bz2  TBZ CBF_crystal_1/ciclohexano_080047.cbf
  527 CBF https://zenodo.org/record/7154725/files/cbf_cyclohexane_crystal1.tar.bz2  TBZ CBF_crystal_1/ciclohexano_080048.cbf
  528 CBF https://zenodo.org/record/7154725/files/cbf_cyclohexane_crystal1.tar.bz2  TBZ CBF_crystal_1/ciclohexano_080049.cbf
  529 CBF https://zenodo.org/record/7154725/files/cbf_cyclohexane_crystal1.tar.bz2  TBZ CBF_crystal_1/ciclohexano_080050.cbf
  530 CBF https://zenodo.org/record/7154725/files/cbf_cyclohexane_crystal1.tar.bz2  TBZ CBF_crystal_1/ciclohexano_080051.cbf
  531 CBF https://zenodo.org/record/7154725/files/cbf_cyclohexane_crystal1.tar.bz2  TBZ CBF_crystal_1/ciclohexano_080052.cbf
  532 CBF https://zenodo.org/record/7154725/files/cbf_cyclohexane_crystal1.tar.bz2  TBZ CBF_crystal_1/ciclohexano_080053.cbf
  533 CBF https://zenodo.org/record/7154725/files/cbf_cyclohexane_crystal1.tar.bz2  TBZ CBF_crystal_1/ciclohexano_080054.cbf
  534 CBF https://zenodo.org/record/7154725/files/cbf_cyclohexane_crystal1.tar.bz2  TBZ CBF_crystal_1/ciclohexano_080055.cbf
  535 CBF https://zenodo.org/record/7154725/files/cbf_cyclohexane_crystal1.tar.bz2  TBZ CBF_crystal_1/ciclohexano_080056.cbf
  536 CBF https://zenodo.org/record/7154725/files/cbf_cyclohexane_crystal1.tar.bz2  TBZ CBF_crystal_1/ciclohexano_080057.cbf
  537 CBF https://zenodo.org/record/7154725/files/cbf_cyclohexane_crystal1.tar.bz2  TBZ CBF_crystal_1/ciclohexano_080058.cbf
  538 CBF https://zenodo.org/record/7154725/files/cbf_cyclohexane_crystal1.tar.bz2  TBZ CBF_crystal_1/ciclohexano_080059.cbf
  539 CBF https://zenodo.org/record/7154725/files/cbf_cyclohexane_crystal1.tar.bz2  TBZ CBF_crystal_1/ciclohexano_080060.cbf
  540 CBF https://zenodo.org/record/7154725/files/cbf_cyclohexane_crystal1.tar.bz2  TBZ CBF_crystal_1/ciclohexano_080061.cbf
  541 CBF https://zenodo.org/record/7154725/files/cbf_cyclohexane_crystal1.tar.bz2  TBZ CBF_crystal_1/ciclohexano_080062.cbf
  542 CBF https://zenodo.org/record/7154725/files/cbf_cyclohexane_crystal1.tar.bz2  TBZ CBF_crystal_1/ciclohexano_080063.cbf
  543 CBF https://zenodo.org/record/7154725/files/cbf_cyclohexane_crystal1.tar.bz2  TBZ CBF_crystal_1/ciclohexano_080064.cbf
  544 CBF https://zenodo.org/record/7154725/files/cbf_cyclohexane_crystal1.tar.bz2  TBZ CBF_crystal_1/ciclohexano_080065.cbf
  545 CBF https://zenodo.org/record/7154725/files/cbf_cyclohexane_crystal1.tar.bz2  TBZ CBF_crystal_1/ciclohexano_080066.cbf
  546 CBF https://zenodo.org/record/7154725/files/cbf_cyclohexane_crystal1.tar.bz2  TBZ CBF_crystal_1/ciclohexano_080067.cbf
  547 CBF https://zenodo.org/record/7154725/files/cbf_cyclohexane_crystal1.tar.bz2  TBZ CBF_crystal_1/ciclohexano_080068.cbf
  548 CBF https://zenodo.org/record/7154725/files/cbf_cyclohexane_crystal1.tar.bz2  TBZ CBF_crystal_1/ciclohexano_080069.cbf
  549 CBF https://zenodo.org/record/7154725/files/cbf_cyclohexane_crystal1.tar.bz2  TBZ CBF_crystal_1/ciclohexano_080070.cbf
  550 CBF https://zenodo.org/record/7154725/files/cbf_cyclohexane_crystal1.tar.bz2  TBZ CBF_crystal_1/ciclohexano_080071.cbf
  551 CBF https://zenodo.org/record/7154725/files/cbf_cyclohexane_crystal1.tar.bz2  TBZ CBF_crystal_1/ciclohexano_080072.cbf
  552 CBF https://zenodo.org/record/7154725/files/cbf_cyclohexane_crystal1.tar.bz2  TBZ CBF_crystal_1/ciclohexano_080073.cbf
  553 CBF https://zenodo.org/record/7154725/files/cbf_cyclohexane_crystal1.tar.bz2  TBZ CBF_crystal_1/ciclohexano_080074.cbf
  554 CBF https://zenodo.org/record/7154725/files/cbf_cyclohexane_crystal1.tar.bz2  TBZ CBF_crystal_1/ciclohexano_080075.cbf
  555 CBF https://zenodo.org/record/7154725/files/cbf_cyclohexane_crystal1.tar.bz2  TBZ CBF_crystal_1/ciclohexano_080076.cbf
  556 CBF https://zenodo.org/record/7154725/files/cbf_cyclohexane_crystal1.tar.bz2  TBZ CBF_crystal_1/ciclohexano_080077.cbf
  557 CBF https://zenodo.org/record/7154725/files/cbf_cyclohexane_crystal1.tar.bz2  TBZ CBF_crystal_1/ciclohexano_090001.cbf
  558 CBF https://zenodo.org/record/7154725/files/cbf_cyclohexane_crystal1.tar.bz2  TBZ CBF_crystal_1/ciclohexano_090002.cbf
  559 CBF https://zenodo.org/record/7154725/files/cbf_cyclohexane_crystal1.tar.bz2  TBZ CBF_crystal_1/ciclohexano_090003.cbf
  560 CBF https://zenodo.org/record/7154725/files/cbf_cyclohexane_crystal1.tar.bz2  TBZ CBF_crystal_1/ciclohexano_090004.cbf
  561 CBF https://zenodo.org/record/7154725/files/cbf_cyclohexane_crystal1.tar.bz2  TBZ CBF_crystal_1/ciclohexano_090005.cbf
  562 CBF https://zenodo.org/record/7154725/files/cbf_cyclohexane_crystal1.tar.bz2  TBZ CBF_crystal_1/ciclohexano_090006.cbf
  563 CBF https://zenodo.org/record/7154725/files/cbf_cyclohexane_crystal1.tar.bz2  TBZ CBF_crystal_1/ciclohexano_090007.cbf
  564 CBF https://zenodo.org/record/7154725/files/cbf_cyclohexane_crystal1.tar.bz2  TBZ CBF_crystal_1/ciclohexano_090008.cbf
  565 CBF https://zenodo.org/record/7154725/files/cbf_cyclohexane_crystal1.tar.bz2  TBZ CBF_crystal_1/ciclohexano_090009.cbf
  566 CBF https://zenodo.org/record/7154725/files/cbf_cyclohexane_crystal1.tar.bz2  TBZ CBF_crystal_1/ciclohexano_090010.cbf
  567 CBF https://zenodo.org/record/7154725/files/cbf_cyclohexane_crystal1.tar.bz2  TBZ CBF_crystal_1/ciclohexano_090011.cbf
  568 CBF https://zenodo.org/record/7154725/files/cbf_cyclohexane_crystal1.tar.bz2  TBZ CBF_crystal_1/ciclohexano_090012.cbf
  569 CBF https://zenodo.org/record/7154725/files/cbf_cyclohexane_crystal1.tar.bz2  TBZ CBF_crystal_1/ciclohexano_090013.cbf
  570 CBF https://zenodo.org/record/7154725/files/cbf_cyclohexane_crystal1.tar.bz2  TBZ CBF_crystal_1/ciclohexano_090014.cbf
  571 CBF https://zenodo.org/record/7154725/files/cbf_cyclohexane_crystal1.tar.bz2  TBZ CBF_crystal_1/ciclohexano_090015.cbf
  572 CBF https://zenodo.org/record/7154725/files/cbf_cyclohexane_crystal1.tar.bz2  TBZ CBF_crystal_1/ciclohexano_090016.cbf
  573 CBF https://zenodo.org/record/7154725/files/cbf_cyclohexane_crystal1.tar.bz2  TBZ CBF_crystal_1/ciclohexano_090017.cbf
  574 CBF https://zenodo.org/record/7154725/files/cbf_cyclohexane_crystal1.tar.bz2  TBZ CBF_crystal_1/ciclohexano_090018.cbf
  575 CBF https://zenodo.org/record/7154725/files/cbf_cyclohexane_crystal1.tar.bz2  TBZ CBF_crystal_1/ciclohexano_090019.cbf
  576 CBF https://zenodo.org/record/7154725/files/cbf_cyclohexane_crystal1.tar.bz2  TBZ CBF_crystal_1/ciclohexano_090020.cbf
  577 CBF https://zenodo.org/record/7154725/files/cbf_cyclohexane_crystal1.tar.bz2  TBZ CBF_crystal_1/ciclohexano_090021.cbf
  578 CBF https://zenodo.org/record/7154725/files/cbf_cyclohexane_crystal1.tar.bz2  TBZ CBF_crystal_1/ciclohexano_090022.cbf
  579 CBF https://zenodo.org/record/7154725/files/cbf_cyclohexane_crystal1.tar.bz2  TBZ CBF_crystal_1/ciclohexano_090023.cbf
  580 CBF https://zenodo.org/record/7154725/files/cbf_cyclohexane_crystal1.tar.bz2  TBZ CBF_crystal_1/ciclohexano_090024.cbf
  581 CBF https://zenodo.org/record/7154725/files/cbf_cyclohexane_crystal1.tar.bz2  TBZ CBF_crystal_1/ciclohexano_090025.cbf
  582 CBF https://zenodo.org/record/7154725/files/cbf_cyclohexane_crystal1.tar.bz2  TBZ CBF_crystal_1/ciclohexano_090026.cbf
  583 CBF https://zenodo.org/record/7154725/files/cbf_cyclohexane_crystal1.tar.bz2  TBZ CBF_crystal_1/ciclohexano_090027.cbf
  584 CBF https://zenodo.org/record/7154725/files/cbf_cyclohexane_crystal1.tar.bz2  TBZ CBF_crystal_1/ciclohexano_090028.cbf
  585 CBF https://zenodo.org/record/7154725/files/cbf_cyclohexane_crystal1.tar.bz2  TBZ CBF_crystal_1/ciclohexano_090029.cbf
  586 CBF https://zenodo.org/record/7154725/files/cbf_cyclohexane_crystal1.tar.bz2  TBZ CBF_crystal_1/ciclohexano_090030.cbf
  587 CBF https://zenodo.org/record/7154725/files/cbf_cyclohexane_crystal1.tar.bz2  TBZ CBF_crystal_1/ciclohexano_090031.cbf
  588 CBF https://zenodo.org/record/7154725/files/cbf_cyclohexane_crystal1.tar.bz2  TBZ CBF_crystal_1/ciclohexano_090032.cbf
  589 CBF https://zenodo.org/record/7154725/files/cbf_cyclohexane_crystal1.tar.bz2  TBZ CBF_crystal_1/ciclohexano_090033.cbf
  590 CBF https://zenodo.org/record/7154725/files/cbf_cyclohexane_crystal1.tar.bz2  TBZ CBF_crystal_1/ciclohexano_090034.cbf
  591 CBF https://zenodo.org/record/7154725/files/cbf_cyclohexane_crystal1.tar.bz2  TBZ CBF_crystal_1/ciclohexano_090035.cbf
  592 CBF https://zenodo.org/record/7154725/files/cbf_cyclohexane_crystal1.tar.bz2  TBZ CBF_crystal_1/ciclohexano_090036.cbf
  593 CBF https://zenodo.org/record/7154725/files/cbf_cyclohexane_crystal1.tar.bz2  TBZ CBF_crystal_1/ciclohexano_090037.cbf
  594 CBF https://zenodo.org/record/7154725/files/cbf_cyclohexane_crystal1.tar.bz2  TBZ CBF_crystal_1/ciclohexano_090038.cbf
  595 CBF https://zenodo.org/record/7154725/files/cbf_cyclohexane_crystal1.tar.bz2  TBZ CBF_crystal_1/ciclohexano_090039.cbf
  596 CBF https://zenodo.org/record/7154725/files/cbf_cyclohexane_crystal1.tar.bz2  TBZ CBF_crystal_1/ciclohexano_090040.cbf
  597 CBF https://zenodo.org/record/7154725/files/cbf_cyclohexane_crystal1.tar.bz2  TBZ CBF_crystal_1/ciclohexano_090041.cbf
  598 CBF https://zenodo.org/record/7154725/files/cbf_cyclohexane_crystal1.tar.bz2  TBZ CBF_crystal_1/ciclohexano_090042.cbf
  599 CBF https://zenodo.org/record/7154725/files/cbf_cyclohexane_crystal1.tar.bz2  TBZ CBF_crystal_1/ciclohexano_090043.cbf
  600 CBF https://zenodo.org/record/7154725/files/cbf_cyclohexane_crystal1.tar.bz2  TBZ CBF_crystal_1/ciclohexano_090044.cbf
  601 CBF https://zenodo.org/record/7154725/files/cbf_cyclohexane_crystal1.tar.bz2  TBZ CBF_crystal_1/ciclohexano_090045.cbf
  602 CBF https://zenodo.org/record/7154725/files/cbf_cyclohexane_crystal1.tar.bz2  TBZ CBF_crystal_1/ciclohexano_090046.cbf
  603 CBF https://zenodo.org/record/7154725/files/cbf_cyclohexane_crystal1.tar.bz2  TBZ CBF_crystal_1/ciclohexano_090047.cbf
  604 CBF https://zenodo.org/record/7154725/files/cbf_cyclohexane_crystal1.tar.bz2  TBZ CBF_crystal_1/ciclohexano_090048.cbf
  605 CBF https://zenodo.org/record/7154725/files/cbf_cyclohexane_crystal1.tar.bz2  TBZ CBF_crystal_1/ciclohexano_090049.cbf
  606 CBF https://zenodo.org/record/7154725/files/cbf_cyclohexane_crystal1.tar.bz2  TBZ CBF_crystal_1/ciclohexano_090050.cbf
  607 CBF https://zenodo.org/record/7154725/files/cbf_cyclohexane_crystal1.tar.bz2  TBZ CBF_crystal_1/ciclohexano_090051.cbf
  608 CBF https://zenodo.org/record/7154725/files/cbf_cyclohexane_crystal1.tar.bz2  TBZ CBF_crystal_1/ciclohexano_090052.cbf
  609 CBF https://zenodo.org/record/7154725/files/cbf_cyclohexane_crystal1.tar.bz2  TBZ CBF_crystal_1/ciclohexano_090053.cbf
  610 CBF https://zenodo.org/record/7154725/files/cbf_cyclohexane_crystal1.tar.bz2  TBZ CBF_crystal_1/ciclohexano_090054.cbf
  611 CBF https://zenodo.org/record/7154725/files/cbf_cyclohexane_crystal1.tar.bz2  TBZ CBF_crystal_1/ciclohexano_090055.cbf
  612 CBF https://zenodo.org/record/7154725/files/cbf_cyclohexane_crystal1.tar.bz2  TBZ CBF_crystal_1/ciclohexano_090056.cbf
  613 CBF https://zenodo.org/record/7154725/files/cbf_cyclohexane_crystal1.tar.bz2  TBZ CBF_crystal_1/ciclohexano_090057.cbf
  614 CBF https://zenodo.org/record/7154725/files/cbf_cyclohexane_crystal1.tar.bz2  TBZ CBF_crystal_1/ciclohexano_090058.cbf
  615 CBF https://zenodo.org/record/7154725/files/cbf_cyclohexane_crystal1.tar.bz2  TBZ CBF_crystal_1/ciclohexano_090059.cbf
  616 CBF https://zenodo.org/record/7154725/files/cbf_cyclohexane_crystal1.tar.bz2  TBZ CBF_crystal_1/ciclohexano_090060.cbf
  617 CBF https://zenodo.org/record/7154725/files/cbf_cyclohexane_crystal1.tar.bz2  TBZ CBF_crystal_1/ciclohexano_090061.cbf
  618 CBF https://zenodo.org/record/7154725/files/cbf_cyclohexane_crystal1.tar.bz2  TBZ CBF_crystal_1/ciclohexano_090062.cbf
  619 CBF https://zenodo.org/record/7154725/files/cbf_cyclohexane_crystal1.tar.bz2  TBZ CBF_crystal_1/ciclohexano_090063.cbf
  620 CBF https://zenodo.org/record/7154725/files/cbf_cyclohexane_crystal1.tar.bz2  TBZ CBF_crystal_1/ciclohexano_090064.cbf
  621 CBF https://zenodo.org/record/7154725/files/cbf_cyclohexane_crystal1.tar.bz2  TBZ CBF_crystal_1/ciclohexano_090065.cbf
  622 CBF https://zenodo.org/record/7154725/files/cbf_cyclohexane_crystal1.tar.bz2  TBZ CBF_crystal_1/ciclohexano_090066.cbf
  623 CBF https://zenodo.org/record/7154725/files/cbf_cyclohexane_crystal1.tar.bz2  TBZ CBF_crystal_1/ciclohexano_090067.cbf
  624 CBF https://zenodo.org/record/7154725/files/cbf_cyclohexane_crystal1.tar.bz2  TBZ CBF_crystal_1/ciclohexano_090068.cbf
  625 CBF https://zenodo.org/record/7154725/files/cbf_cyclohexane_crystal1.tar.bz2  TBZ CBF_crystal_1/ciclohexano_090069.cbf
  626 CBF https://zenodo.org/record/7154725/files/cbf_cyclohexane_crystal1.tar.bz2  TBZ CBF_crystal_1/ciclohexano_090070.cbf
  627 CBF https://zenodo.org/record/7154725/files/cbf_cyclohexane_crystal1.tar.bz2  TBZ CBF_crystal_1/ciclohexano_090071.cbf
  628 CBF https://zenodo.org/record/7154725/files/cbf_cyclohexane_crystal1.tar.bz2  TBZ CBF_crystal_1/ciclohexano_090072.cbf
  629 CBF https://zenodo.org/record/7154725/files/cbf_cyclohexane_crystal1.tar.bz2  TBZ CBF_crystal_1/ciclohexano_090073.cbf
  630 CBF https://zenodo.org/record/7154725/files/cbf_cyclohexane_crystal1.tar.bz2  TBZ CBF_crystal_1/ciclohexano_090074.cbf
  631 CBF https://zenodo.org/record/7154725/files/cbf_cyclohexane_crystal1.tar.bz2  TBZ CBF_crystal_1/ciclohexano_090075.cbf
  632 CBF https://zenodo.org/record/7154725/files/cbf_cyclohexane_crystal1.tar.bz2  TBZ CBF_crystal_1/ciclohexano_090076.cbf
  633 CBF https://zenodo.org/record/7154725/files/cbf_cyclohexane_crystal1.tar.bz2  TBZ CBF_crystal_1/ciclohexano_090077.cbf
  634 CBF https://zenodo.org/record/7154725/files/cbf_cyclohexane_crystal1.tar.bz2  TBZ CBF_crystal_1/ciclohexano_100001.cbf
  635 CBF https://zenodo.org/record/7154725/files/cbf_cyclohexane_crystal1.tar.bz2  TBZ CBF_crystal_1/ciclohexano_100002.cbf
  636 CBF https://zenodo.org/record/7154725/files/cbf_cyclohexane_crystal1.tar.bz2  TBZ CBF_crystal_1/ciclohexano_100003.cbf
  637 CBF https://zenodo.org/record/7154725/files/cbf_cyclohexane_crystal1.tar.bz2  TBZ CBF_crystal_1/ciclohexano_100004.cbf
  638 CBF https://zenodo.org/record/7154725/files/cbf_cyclohexane_crystal1.tar.bz2  TBZ CBF_crystal_1/ciclohexano_100005.cbf
  639 CBF https://zenodo.org/record/7154725/files/cbf_cyclohexane_crystal1.tar.bz2  TBZ CBF_crystal_1/ciclohexano_100006.cbf
  640 CBF https://zenodo.org/record/7154725/files/cbf_cyclohexane_crystal1.tar.bz2  TBZ CBF_crystal_1/ciclohexano_100007.cbf
  641 CBF https://zenodo.org/record/7154725/files/cbf_cyclohexane_crystal1.tar.bz2  TBZ CBF_crystal_1/ciclohexano_100008.cbf
  642 CBF https://zenodo.org/record/7154725/files/cbf_cyclohexane_crystal1.tar.bz2  TBZ CBF_crystal_1/ciclohexano_100009.cbf
  643 CBF https://zenodo.org/record/7154725/files/cbf_cyclohexane_crystal1.tar.bz2  TBZ CBF_crystal_1/ciclohexano_100010.cbf
  644 CBF https://zenodo.org/record/7154725/files/cbf_cyclohexane_crystal1.tar.bz2  TBZ CBF_crystal_1/ciclohexano_100011.cbf
  645 CBF https://zenodo.org/record/7154725/files/cbf_cyclohexane_crystal1.tar.bz2  TBZ CBF_crystal_1/ciclohexano_100012.cbf
  646 CBF https://zenodo.org/record/7154725/files/cbf_cyclohexane_crystal1.tar.bz2  TBZ CBF_crystal_1/ciclohexano_100013.cbf
  647 CBF https://zenodo.org/record/7154725/files/cbf_cyclohexane_crystal1.tar.bz2  TBZ CBF_crystal_1/ciclohexano_100014.cbf
  648 CBF https://zenodo.org/record/7154725/files/cbf_cyclohexane_crystal1.tar.bz2  TBZ CBF_crystal_1/ciclohexano_100015.cbf
  649 CBF https://zenodo.org/record/7154725/files/cbf_cyclohexane_crystal1.tar.bz2  TBZ CBF_crystal_1/ciclohexano_100016.cbf
  650 CBF https://zenodo.org/record/7154725/files/cbf_cyclohexane_crystal1.tar.bz2  TBZ CBF_crystal_1/ciclohexano_100017.cbf
  651 CBF https://zenodo.org/record/7154725/files/cbf_cyclohexane_crystal1.tar.bz2  TBZ CBF_crystal_1/ciclohexano_100018.cbf
  652 CBF https://zenodo.org/record/7154725/files/cbf_cyclohexane_crystal1.tar.bz2  TBZ CBF_crystal_1/ciclohexano_100019.cbf
  653 CBF https://zenodo.org/record/7154725/files/cbf_cyclohexane_crystal1.tar.bz2  TBZ CBF_crystal_1/ciclohexano_100020.cbf
  654 CBF https://zenodo.org/record/7154725/files/cbf_cyclohexane_crystal1.tar.bz2  TBZ CBF_crystal_1/ciclohexano_100021.cbf
  655 CBF https://zenodo.org/record/7154725/files/cbf_cyclohexane_crystal1.tar.bz2  TBZ CBF_crystal_1/ciclohexano_100022.cbf
  656 CBF https://zenodo.org/record/7154725/files/cbf_cyclohexane_crystal1.tar.bz2  TBZ CBF_crystal_1/ciclohexano_100023.cbf
  657 CBF https://zenodo.org/record/7154725/files/cbf_cyclohexane_crystal1.tar.bz2  TBZ CBF_crystal_1/ciclohexano_100024.cbf
  658 CBF https://zenodo.org/record/7154725/files/cbf_cyclohexane_crystal1.tar.bz2  TBZ CBF_crystal_1/ciclohexano_100025.cbf
  659 CBF https://zenodo.org/record/7154725/files/cbf_cyclohexane_crystal1.tar.bz2  TBZ CBF_crystal_1/ciclohexano_100026.cbf
  660 CBF https://zenodo.org/record/7154725/files/cbf_cyclohexane_crystal1.tar.bz2  TBZ CBF_crystal_1/ciclohexano_100027.cbf
  661 CBF https://zenodo.org/record/7154725/files/cbf_cyclohexane_crystal1.tar.bz2  TBZ CBF_crystal_1/ciclohexano_100028.cbf
  662 CBF https://zenodo.org/record/7154725/files/cbf_cyclohexane_crystal1.tar.bz2  TBZ CBF_crystal_1/ciclohexano_100029.cbf
  663 CBF https://zenodo.org/record/7154725/files/cbf_cyclohexane_crystal1.tar.bz2  TBZ CBF_crystal_1/ciclohexano_100030.cbf
  664 CBF https://zenodo.org/record/7154725/files/cbf_cyclohexane_crystal1.tar.bz2  TBZ CBF_crystal_1/ciclohexano_100031.cbf
  665 CBF https://zenodo.org/record/7154725/files/cbf_cyclohexane_crystal1.tar.bz2  TBZ CBF_crystal_1/ciclohexano_100032.cbf
  666 CBF https://zenodo.org/record/7154725/files/cbf_cyclohexane_crystal1.tar.bz2  TBZ CBF_crystal_1/ciclohexano_100033.cbf
  667 CBF https://zenodo.org/record/7154725/files/cbf_cyclohexane_crystal1.tar.bz2  TBZ CBF_crystal_1/ciclohexano_100034.cbf
  668 CBF https://zenodo.org/record/7154725/files/cbf_cyclohexane_crystal1.tar.bz2  TBZ CBF_crystal_1/ciclohexano_100035.cbf
  669 CBF https://zenodo.org/record/7154725/files/cbf_cyclohexane_crystal1.tar.bz2  TBZ CBF_crystal_1/ciclohexano_100036.cbf
  670 CBF https://zenodo.org/record/7154725/files/cbf_cyclohexane_crystal1.tar.bz2  TBZ CBF_crystal_1/ciclohexano_100037.cbf
  671 CBF https://zenodo.org/record/7154725/files/cbf_cyclohexane_crystal1.tar.bz2  TBZ CBF_crystal_1/ciclohexano_100038.cbf
  672 CBF https://zenodo.org/record/7154725/files/cbf_cyclohexane_crystal1.tar.bz2  TBZ CBF_crystal_1/ciclohexano_100039.cbf
  673 CBF https://zenodo.org/record/7154725/files/cbf_cyclohexane_crystal1.tar.bz2  TBZ CBF_crystal_1/ciclohexano_100040.cbf
  674 CBF https://zenodo.org/record/7154725/files/cbf_cyclohexane_crystal1.tar.bz2  TBZ CBF_crystal_1/ciclohexano_100041.cbf
  675 CBF https://zenodo.org/record/7154725/files/cbf_cyclohexane_crystal1.tar.bz2  TBZ CBF_crystal_1/ciclohexano_100042.cbf
  676 CBF https://zenodo.org/record/7154725/files/cbf_cyclohexane_crystal1.tar.bz2  TBZ CBF_crystal_1/ciclohexano_100043.cbf
  677 CBF https://zenodo.org/record/7154725/files/cbf_cyclohexane_crystal1.tar.bz2  TBZ CBF_crystal_1/ciclohexano_100044.cbf
  678 CBF https://zenodo.org/record/7154725/files/cbf_cyclohexane_crystal1.tar.bz2  TBZ CBF_crystal_1/ciclohexano_100045.cbf
  679 CBF https://zenodo.org/record/7154725/files/cbf_cyclohexane_crystal1.tar.bz2  TBZ CBF_crystal_1/ciclohexano_100046.cbf
  680 CBF https://zenodo.org/record/7154725/files/cbf_cyclohexane_crystal1.tar.bz2  TBZ CBF_crystal_1/ciclohexano_100047.cbf
  681 CBF https://zenodo.org/record/7154725/files/cbf_cyclohexane_crystal1.tar.bz2  TBZ CBF_crystal_1/ciclohexano_100048.cbf
  682 CBF https://zenodo.org/record/7154725/files/cbf_cyclohexane_crystal1.tar.bz2  TBZ CBF_crystal_1/ciclohexano_100049.cbf
  683 CBF https://zenodo.org/record/7154725/files/cbf_cyclohexane_crystal1.tar.bz2  TBZ CBF_crystal_1/ciclohexano_100050.cbf
  684 CBF https://zenodo.org/record/7154725/files/cbf_cyclohexane_crystal1.tar.bz2  TBZ CBF_crystal_1/ciclohexano_100051.cbf
  685 CBF https://zenodo.org/record/7154725/files/cbf_cyclohexane_crystal1.tar.bz2  TBZ CBF_crystal_1/ciclohexano_100052.cbf
  686 CBF https://zenodo.org/record/7154725/files/cbf_cyclohexane_crystal1.tar.bz2  TBZ CBF_crystal_1/ciclohexano_100053.cbf
  687 CBF https://zenodo.org/record/7154725/files/cbf_cyclohexane_crystal1.tar.bz2  TBZ CBF_crystal_1/ciclohexano_100054.cbf
  688 CBF https://zenodo.org/record/7154725/files/cbf_cyclohexane_crystal1.tar.bz2  TBZ CBF_crystal_1/ciclohexano_100055.cbf
  689 CBF https://zenodo.org/record/7154725/files/cbf_cyclohexane_crystal1.tar.bz2  TBZ CBF_crystal_1/ciclohexano_100056.cbf
  690 CBF https://zenodo.org/record/7154725/files/cbf_cyclohexane_crystal1.tar.bz2  TBZ CBF_crystal_1/ciclohexano_100057.cbf
  691 CBF https://zenodo.org/record/7154725/files/cbf_cyclohexane_crystal1.tar.bz2  TBZ CBF_crystal_1/ciclohexano_100058.cbf
  692 CBF https://zenodo.org/record/7154725/files/cbf_cyclohexane_crystal1.tar.bz2  TBZ CBF_crystal_1/ciclohexano_100059.cbf
  693 CBF https://zenodo.org/record/7154725/files/cbf_cyclohexane_crystal1.tar.bz2  TBZ CBF_crystal_1/ciclohexano_100060.cbf
  694 CBF https://zenodo.org/record/7154725/files/cbf_cyclohexane_crystal1.tar.bz2  TBZ CBF_crystal_1/ciclohexano_100061.cbf
  695 CBF https://zenodo.org/record/7154725/files/cbf_cyclohexane_crystal1.tar.bz2  TBZ CBF_crystal_1/ciclohexano_100062.cbf
  696 CBF https://zenodo.org/record/7154725/files/cbf_cyclohexane_crystal1.tar.bz2  TBZ CBF_crystal_1/ciclohexano_100063.cbf
  697 CBF https://zenodo.org/record/7154725/files/cbf_cyclohexane_crystal1.tar.bz2  TBZ CBF_crystal_1/ciclohexano_100064.cbf
  698 CBF https://zenodo.org/record/7154725/files/cbf_cyclohexane_crystal1.tar.bz2  TBZ CBF_crystal_1/ciclohexano_100065.cbf
  699 CBF https://zenodo.org/record/7154725/files/cbf_cyclohexane_crystal1.tar.bz2  TBZ CBF_crystal_1/ciclohexano_100066.cbf
  700 CBF https://zenodo.org/record/7154725/files/cbf_cyclohexane_crystal1.tar.bz2  TBZ CBF_crystal_1/ciclohexano_100067.cbf
  701 CBF https://zenodo.org/record/7154725/files/cbf_cyclohexane_crystal1.tar.bz2  TBZ CBF_crystal_1/ciclohexano_100068.cbf
  702 CBF https://zenodo.org/record/7154725/files/cbf_cyclohexane_crystal1.tar.bz2  TBZ CBF_crystal_1/ciclohexano_100069.cbf
  703 CBF https://zenodo.org/record/7154725/files/cbf_cyclohexane_crystal1.tar.bz2  TBZ CBF_crystal_1/ciclohexano_100070.cbf
  704 CBF https://zenodo.org/record/7154725/files/cbf_cyclohexane_crystal1.tar.bz2  TBZ CBF_crystal_1/ciclohexano_100071.cbf
  705 CBF https://zenodo.org/record/7154725/files/cbf_cyclohexane_crystal1.tar.bz2  TBZ CBF_crystal_1/ciclohexano_100072.cbf
  706 CBF https://zenodo.org/record/7154725/files/cbf_cyclohexane_crystal1.tar.bz2  TBZ CBF_crystal_1/ciclohexano_100073.cbf
  707 CBF https://zenodo.org/record/7154725/files/cbf_cyclohexane_crystal1.tar.bz2  TBZ CBF_crystal_1/ciclohexano_100074.cbf
  708 CBF https://zenodo.org/record/7154725/files/cbf_cyclohexane_crystal1.tar.bz2  TBZ CBF_crystal_1/ciclohexano_100075.cbf
  709 CBF https://zenodo.org/record/7154725/files/cbf_cyclohexane_crystal1.tar.bz2  TBZ CBF_crystal_1/ciclohexano_100076.cbf
  710 CBF https://zenodo.org/record/7154725/files/cbf_cyclohexane_crystal1.tar.bz2  TBZ CBF_crystal_1/ciclohexano_100077.cbf
  711 CBF https://zenodo.org/record/7154725/files/cbf_cyclohexane_crystal1.tar.bz2  TBZ CBF_crystal_1/ciclohexano_110001.cbf
  712 CBF https://zenodo.org/record/7154725/files/cbf_cyclohexane_crystal1.tar.bz2  TBZ CBF_crystal_1/ciclohexano_110002.cbf
  713 CBF https://zenodo.org/record/7154725/files/cbf_cyclohexane_crystal1.tar.bz2  TBZ CBF_crystal_1/ciclohexano_110003.cbf
  714 CBF https://zenodo.org/record/7154725/files/cbf_cyclohexane_crystal1.tar.bz2  TBZ CBF_crystal_1/ciclohexano_110004.cbf
  715 CBF https://zenodo.org/record/7154725/files/cbf_cyclohexane_crystal1.tar.bz2  TBZ CBF_crystal_1/ciclohexano_110005.cbf
  716 CBF https://zenodo.org/record/7154725/files/cbf_cyclohexane_crystal1.tar.bz2  TBZ CBF_crystal_1/ciclohexano_110006.cbf
  717 CBF https://zenodo.org/record/7154725/files/cbf_cyclohexane_crystal1.tar.bz2  TBZ CBF_crystal_1/ciclohexano_110007.cbf
  718 CBF https://zenodo.org/record/7154725/files/cbf_cyclohexane_crystal1.tar.bz2  TBZ CBF_crystal_1/ciclohexano_110008.cbf
  719 CBF https://zenodo.org/record/7154725/files/cbf_cyclohexane_crystal1.tar.bz2  TBZ CBF_crystal_1/ciclohexano_110009.cbf
  720 CBF https://zenodo.org/record/7154725/files/cbf_cyclohexane_crystal1.tar.bz2  TBZ CBF_crystal_1/ciclohexano_110010.cbf
  721 CBF https://zenodo.org/record/7154725/files/cbf_cyclohexane_crystal1.tar.bz2  TBZ CBF_crystal_1/ciclohexano_110011.cbf
  722 CBF https://zenodo.org/record/7154725/files/cbf_cyclohexane_crystal1.tar.bz2  TBZ CBF_crystal_1/ciclohexano_110012.cbf
  723 CBF https://zenodo.org/record/7154725/files/cbf_cyclohexane_crystal1.tar.bz2  TBZ CBF_crystal_1/ciclohexano_110013.cbf
  724 CBF https://zenodo.org/record/7154725/files/cbf_cyclohexane_crystal1.tar.bz2  TBZ CBF_crystal_1/ciclohexano_110014.cbf
  725 CBF https://zenodo.org/record/7154725/files/cbf_cyclohexane_crystal1.tar.bz2  TBZ CBF_crystal_1/ciclohexano_110015.cbf
  726 CBF https://zenodo.org/record/7154725/files/cbf_cyclohexane_crystal1.tar.bz2  TBZ CBF_crystal_1/ciclohexano_110016.cbf
  727 CBF https://zenodo.org/record/7154725/files/cbf_cyclohexane_crystal1.tar.bz2  TBZ CBF_crystal_1/ciclohexano_110017.cbf
  728 CBF https://zenodo.org/record/7154725/files/cbf_cyclohexane_crystal1.tar.bz2  TBZ CBF_crystal_1/ciclohexano_110018.cbf
  729 CBF https://zenodo.org/record/7154725/files/cbf_cyclohexane_crystal1.tar.bz2  TBZ CBF_crystal_1/ciclohexano_110019.cbf
  730 CBF https://zenodo.org/record/7154725/files/cbf_cyclohexane_crystal1.tar.bz2  TBZ CBF_crystal_1/ciclohexano_110020.cbf
  731 CBF https://zenodo.org/record/7154725/files/cbf_cyclohexane_crystal1.tar.bz2  TBZ CBF_crystal_1/ciclohexano_110021.cbf
  732 CBF https://zenodo.org/record/7154725/files/cbf_cyclohexane_crystal1.tar.bz2  TBZ CBF_crystal_1/ciclohexano_110022.cbf
  733 CBF https://zenodo.org/record/7154725/files/cbf_cyclohexane_crystal1.tar.bz2  TBZ CBF_crystal_1/ciclohexano_110023.cbf
  734 CBF https://zenodo.org/record/7154725/files/cbf_cyclohexane_crystal1.tar.bz2  TBZ CBF_crystal_1/ciclohexano_110024.cbf
  735 CBF https://zenodo.org/record/7154725/files/cbf_cyclohexane_crystal1.tar.bz2  TBZ CBF_crystal_1/ciclohexano_110025.cbf
  736 CBF https://zenodo.org/record/7154725/files/cbf_cyclohexane_crystal1.tar.bz2  TBZ CBF_crystal_1/ciclohexano_110026.cbf
  737 CBF https://zenodo.org/record/7154725/files/cbf_cyclohexane_crystal1.tar.bz2  TBZ CBF_crystal_1/ciclohexano_110027.cbf
  738 CBF https://zenodo.org/record/7154725/files/cbf_cyclohexane_crystal1.tar.bz2  TBZ CBF_crystal_1/ciclohexano_110028.cbf
  739 CBF https://zenodo.org/record/7154725/files/cbf_cyclohexane_crystal1.tar.bz2  TBZ CBF_crystal_1/ciclohexano_110029.cbf
  740 CBF https://zenodo.org/record/7154725/files/cbf_cyclohexane_crystal1.tar.bz2  TBZ CBF_crystal_1/ciclohexano_110030.cbf
  741 CBF https://zenodo.org/record/7154725/files/cbf_cyclohexane_crystal1.tar.bz2  TBZ CBF_crystal_1/ciclohexano_110031.cbf
  742 CBF https://zenodo.org/record/7154725/files/cbf_cyclohexane_crystal1.tar.bz2  TBZ CBF_crystal_1/ciclohexano_110032.cbf
  743 CBF https://zenodo.org/record/7154725/files/cbf_cyclohexane_crystal1.tar.bz2  TBZ CBF_crystal_1/ciclohexano_110033.cbf
  744 CBF https://zenodo.org/record/7154725/files/cbf_cyclohexane_crystal1.tar.bz2  TBZ CBF_crystal_1/ciclohexano_110034.cbf
  745 CBF https://zenodo.org/record/7154725/files/cbf_cyclohexane_crystal1.tar.bz2  TBZ CBF_crystal_1/ciclohexano_110035.cbf
  746 CBF https://zenodo.org/record/7154725/files/cbf_cyclohexane_crystal1.tar.bz2  TBZ CBF_crystal_1/ciclohexano_110036.cbf
  747 CBF https://zenodo.org/record/7154725/files/cbf_cyclohexane_crystal1.tar.bz2  TBZ CBF_crystal_1/ciclohexano_110037.cbf
  748 CBF https://zenodo.org/record/7154725/files/cbf_cyclohexane_crystal1.tar.bz2  TBZ CBF_crystal_1/ciclohexano_110038.cbf
  749 CBF https://zenodo.org/record/7154725/files/cbf_cyclohexane_crystal1.tar.bz2  TBZ CBF_crystal_1/ciclohexano_110039.cbf
  750 CBF https://zenodo.org/record/7154725/files/cbf_cyclohexane_crystal1.tar.bz2  TBZ CBF_crystal_1/ciclohexano_110040.cbf
  751 CBF https://zenodo.org/record/7154725/files/cbf_cyclohexane_crystal1.tar.bz2  TBZ CBF_crystal_1/ciclohexano_110041.cbf
  752 CBF https://zenodo.org/record/7154725/files/cbf_cyclohexane_crystal1.tar.bz2  TBZ CBF_crystal_1/ciclohexano_110042.cbf
  753 CBF https://zenodo.org/record/7154725/files/cbf_cyclohexane_crystal1.tar.bz2  TBZ CBF_crystal_1/ciclohexano_110043.cbf
  754 CBF https://zenodo.org/record/7154725/files/cbf_cyclohexane_crystal1.tar.bz2  TBZ CBF_crystal_1/ciclohexano_110044.cbf
  755 CBF https://zenodo.org/record/7154725/files/cbf_cyclohexane_crystal1.tar.bz2  TBZ CBF_crystal_1/ciclohexano_110045.cbf
  756 CBF https://zenodo.org/record/7154725/files/cbf_cyclohexane_crystal1.tar.bz2  TBZ CBF_crystal_1/ciclohexano_110046.cbf
  757 CBF https://zenodo.org/record/7154725/files/cbf_cyclohexane_crystal1.tar.bz2  TBZ CBF_crystal_1/ciclohexano_110047.cbf
  758 CBF https://zenodo.org/record/7154725/files/cbf_cyclohexane_crystal1.tar.bz2  TBZ CBF_crystal_1/ciclohexano_110048.cbf
  759 CBF https://zenodo.org/record/7154725/files/cbf_cyclohexane_crystal1.tar.bz2  TBZ CBF_crystal_1/ciclohexano_110049.cbf
  760 CBF https://zenodo.org/record/7154725/files/cbf_cyclohexane_crystal1.tar.bz2  TBZ CBF_crystal_1/ciclohexano_110050.cbf
  761 CBF https://zenodo.org/record/7154725/files/cbf_cyclohexane_crystal1.tar.bz2  TBZ CBF_crystal_1/ciclohexano_110051.cbf
  762 CBF https://zenodo.org/record/7154725/files/cbf_cyclohexane_crystal1.tar.bz2  TBZ CBF_crystal_1/ciclohexano_110052.cbf
  763 CBF https://zenodo.org/record/7154725/files/cbf_cyclohexane_crystal1.tar.bz2  TBZ CBF_crystal_1/ciclohexano_110053.cbf
  764 CBF https://zenodo.org/record/7154725/files/cbf_cyclohexane_crystal1.tar.bz2  TBZ CBF_crystal_1/ciclohexano_110054.cbf
  765 CBF https://zenodo.org/record/7154725/files/cbf_cyclohexane_crystal1.tar.bz2  TBZ CBF_crystal_1/ciclohexano_110055.cbf
  766 CBF https://zenodo.org/record/7154725/files/cbf_cyclohexane_crystal1.tar.bz2  TBZ CBF_crystal_1/ciclohexano_110056.cbf
  767 CBF https://zenodo.org/record/7154725/files/cbf_cyclohexane_crystal1.tar.bz2  TBZ CBF_crystal_1/ciclohexano_110057.cbf
  768 CBF https://zenodo.org/record/7154725/files/cbf_cyclohexane_crystal1.tar.bz2  TBZ CBF_crystal_1/ciclohexano_110058.cbf
  769 CBF https://zenodo.org/record/7154725/files/cbf_cyclohexane_crystal1.tar.bz2  TBZ CBF_crystal_1/ciclohexano_110059.cbf
  770 CBF https://zenodo.org/record/7154725/files/cbf_cyclohexane_crystal1.tar.bz2  TBZ CBF_crystal_1/ciclohexano_110060.cbf
  771 CBF https://zenodo.org/record/7154725/files/cbf_cyclohexane_crystal1.tar.bz2  TBZ CBF_crystal_1/ciclohexano_110061.cbf
  772 CBF https://zenodo.org/record/7154725/files/cbf_cyclohexane_crystal1.tar.bz2  TBZ CBF_crystal_1/ciclohexano_110062.cbf
  773 CBF https://zenodo.org/record/7154725/files/cbf_cyclohexane_crystal1.tar.bz2  TBZ CBF_crystal_1/ciclohexano_110063.cbf
  774 CBF https://zenodo.org/record/7154725/files/cbf_cyclohexane_crystal1.tar.bz2  TBZ CBF_crystal_1/ciclohexano_110064.cbf
  775 CBF https://zenodo.org/record/7154725/files/cbf_cyclohexane_crystal1.tar.bz2  TBZ CBF_crystal_1/ciclohexano_110065.cbf
  776 CBF https://zenodo.org/record/7154725/files/cbf_cyclohexane_crystal1.tar.bz2  TBZ CBF_crystal_1/ciclohexano_110066.cbf
  777 CBF https://zenodo.org/record/7154725/files/cbf_cyclohexane_crystal1.tar.bz2  TBZ CBF_crystal_1/ciclohexano_110067.cbf
  778 CBF https://zenodo.org/record/7154725/files/cbf_cyclohexane_crystal1.tar.bz2  TBZ CBF_crystal_1/ciclohexano_110068.cbf
  779 CBF https://zenodo.org/record/7154725/files/cbf_cyclohexane_crystal1.tar.bz2  TBZ CBF_crystal_1/ciclohexano_110069.cbf
  780 CBF https://zenodo.org/record/7154725/files/cbf_cyclohexane_crystal1.tar.bz2  TBZ CBF_crystal_1/ciclohexano_110070.cbf
  781 CBF https://zenodo.org/record/7154725/files/cbf_cyclohexane_crystal1.tar.bz2  TBZ CBF_crystal_1/ciclohexano_110071.cbf
  782 CBF https://zenodo.org/record/7154725/files/cbf_cyclohexane_crystal1.tar.bz2  TBZ CBF_crystal_1/ciclohexano_110072.cbf
  783 CBF https://zenodo.org/record/7154725/files/cbf_cyclohexane_crystal1.tar.bz2  TBZ CBF_crystal_1/ciclohexano_110073.cbf
  784 CBF https://zenodo.org/record/7154725/files/cbf_cyclohexane_crystal1.tar.bz2  TBZ CBF_crystal_1/ciclohexano_110074.cbf
  785 CBF https://zenodo.org/record/7154725/files/cbf_cyclohexane_crystal1.tar.bz2  TBZ CBF_crystal_1/ciclohexano_110075.cbf
  786 CBF https://zenodo.org/record/7154725/files/cbf_cyclohexane_crystal1.tar.bz2  TBZ CBF_crystal_1/ciclohexano_110076.cbf
  787 CBF https://zenodo.org/record/7154725/files/cbf_cyclohexane_crystal1.tar.bz2  TBZ CBF_crystal_1/ciclohexano_110077.cbf
  788 CBF https://zenodo.org/record/7154725/files/cbf_cyclohexane_crystal1.tar.bz2  TBZ CBF_crystal_1/ciclohexano_120001.cbf
  789 CBF https://zenodo.org/record/7154725/files/cbf_cyclohexane_crystal1.tar.bz2  TBZ CBF_crystal_1/ciclohexano_120002.cbf
  790 CBF https://zenodo.org/record/7154725/files/cbf_cyclohexane_crystal1.tar.bz2  TBZ CBF_crystal_1/ciclohexano_120003.cbf
  791 CBF https://zenodo.org/record/7154725/files/cbf_cyclohexane_crystal1.tar.bz2  TBZ CBF_crystal_1/ciclohexano_120004.cbf
  792 CBF https://zenodo.org/record/7154725/files/cbf_cyclohexane_crystal1.tar.bz2  TBZ CBF_crystal_1/ciclohexano_120005.cbf
  793 CBF https://zenodo.org/record/7154725/files/cbf_cyclohexane_crystal1.tar.bz2  TBZ CBF_crystal_1/ciclohexano_120006.cbf
  794 CBF https://zenodo.org/record/7154725/files/cbf_cyclohexane_crystal1.tar.bz2  TBZ CBF_crystal_1/ciclohexano_120007.cbf
  795 CBF https://zenodo.org/record/7154725/files/cbf_cyclohexane_crystal1.tar.bz2  TBZ CBF_crystal_1/ciclohexano_120008.cbf
  796 CBF https://zenodo.org/record/7154725/files/cbf_cyclohexane_crystal1.tar.bz2  TBZ CBF_crystal_1/ciclohexano_120009.cbf
  797 CBF https://zenodo.org/record/7154725/files/cbf_cyclohexane_crystal1.tar.bz2  TBZ CBF_crystal_1/ciclohexano_120010.cbf
  798 CBF https://zenodo.org/record/7154725/files/cbf_cyclohexane_crystal1.tar.bz2  TBZ CBF_crystal_1/ciclohexano_120011.cbf
  799 CBF https://zenodo.org/record/7154725/files/cbf_cyclohexane_crystal1.tar.bz2  TBZ CBF_crystal_1/ciclohexano_120012.cbf
  800 CBF https://zenodo.org/record/7154725/files/cbf_cyclohexane_crystal1.tar.bz2  TBZ CBF_crystal_1/ciclohexano_120013.cbf
  801 CBF https://zenodo.org/record/7154725/files/cbf_cyclohexane_crystal1.tar.bz2  TBZ CBF_crystal_1/ciclohexano_120014.cbf
  802 CBF https://zenodo.org/record/7154725/files/cbf_cyclohexane_crystal1.tar.bz2  TBZ CBF_crystal_1/ciclohexano_120015.cbf
  803 CBF https://zenodo.org/record/7154725/files/cbf_cyclohexane_crystal1.tar.bz2  TBZ CBF_crystal_1/ciclohexano_120016.cbf
  804 CBF https://zenodo.org/record/7154725/files/cbf_cyclohexane_crystal1.tar.bz2  TBZ CBF_crystal_1/ciclohexano_120017.cbf
  805 CBF https://zenodo.org/record/7154725/files/cbf_cyclohexane_crystal1.tar.bz2  TBZ CBF_crystal_1/ciclohexano_120018.cbf
  806 CBF https://zenodo.org/record/7154725/files/cbf_cyclohexane_crystal1.tar.bz2  TBZ CBF_crystal_1/ciclohexano_120019.cbf
  807 CBF https://zenodo.org/record/7154725/files/cbf_cyclohexane_crystal1.tar.bz2  TBZ CBF_crystal_1/ciclohexano_120020.cbf
  808 CBF https://zenodo.org/record/7154725/files/cbf_cyclohexane_crystal1.tar.bz2  TBZ CBF_crystal_1/ciclohexano_120021.cbf
  809 CBF https://zenodo.org/record/7154725/files/cbf_cyclohexane_crystal1.tar.bz2  TBZ CBF_crystal_1/ciclohexano_120022.cbf
  810 CBF https://zenodo.org/record/7154725/files/cbf_cyclohexane_crystal1.tar.bz2  TBZ CBF_crystal_1/ciclohexano_120023.cbf
  811 CBF https://zenodo.org/record/7154725/files/cbf_cyclohexane_crystal1.tar.bz2  TBZ CBF_crystal_1/ciclohexano_120024.cbf
  812 CBF https://zenodo.org/record/7154725/files/cbf_cyclohexane_crystal1.tar.bz2  TBZ CBF_crystal_1/ciclohexano_120025.cbf
  813 CBF https://zenodo.org/record/7154725/files/cbf_cyclohexane_crystal1.tar.bz2  TBZ CBF_crystal_1/ciclohexano_120026.cbf
  814 CBF https://zenodo.org/record/7154725/files/cbf_cyclohexane_crystal1.tar.bz2  TBZ CBF_crystal_1/ciclohexano_120027.cbf
  815 CBF https://zenodo.org/record/7154725/files/cbf_cyclohexane_crystal1.tar.bz2  TBZ CBF_crystal_1/ciclohexano_120028.cbf
  816 CBF https://zenodo.org/record/7154725/files/cbf_cyclohexane_crystal1.tar.bz2  TBZ CBF_crystal_1/ciclohexano_120029.cbf
  817 CBF https://zenodo.org/record/7154725/files/cbf_cyclohexane_crystal1.tar.bz2  TBZ CBF_crystal_1/ciclohexano_120030.cbf
  818 CBF https://zenodo.org/record/7154725/files/cbf_cyclohexane_crystal1.tar.bz2  TBZ CBF_crystal_1/ciclohexano_120031.cbf
  819 CBF https://zenodo.org/record/7154725/files/cbf_cyclohexane_crystal1.tar.bz2  TBZ CBF_crystal_1/ciclohexano_120032.cbf
  820 CBF https://zenodo.org/record/7154725/files/cbf_cyclohexane_crystal1.tar.bz2  TBZ CBF_crystal_1/ciclohexano_120033.cbf
  821 CBF https://zenodo.org/record/7154725/files/cbf_cyclohexane_crystal1.tar.bz2  TBZ CBF_crystal_1/ciclohexano_120034.cbf
  822 CBF https://zenodo.org/record/7154725/files/cbf_cyclohexane_crystal1.tar.bz2  TBZ CBF_crystal_1/ciclohexano_120035.cbf
  823 CBF https://zenodo.org/record/7154725/files/cbf_cyclohexane_crystal1.tar.bz2  TBZ CBF_crystal_1/ciclohexano_120036.cbf
  824 CBF https://zenodo.org/record/7154725/files/cbf_cyclohexane_crystal1.tar.bz2  TBZ CBF_crystal_1/ciclohexano_120037.cbf
  825 CBF https://zenodo.org/record/7154725/files/cbf_cyclohexane_crystal1.tar.bz2  TBZ CBF_crystal_1/ciclohexano_120038.cbf
  826 CBF https://zenodo.org/record/7154725/files/cbf_cyclohexane_crystal1.tar.bz2  TBZ CBF_crystal_1/ciclohexano_120039.cbf
  827 CBF https://zenodo.org/record/7154725/files/cbf_cyclohexane_crystal1.tar.bz2  TBZ CBF_crystal_1/ciclohexano_120040.cbf
  828 CBF https://zenodo.org/record/7154725/files/cbf_cyclohexane_crystal1.tar.bz2  TBZ CBF_crystal_1/ciclohexano_120041.cbf
  829 CBF https://zenodo.org/record/7154725/files/cbf_cyclohexane_crystal1.tar.bz2  TBZ CBF_crystal_1/ciclohexano_120042.cbf
  830 CBF https://zenodo.org/record/7154725/files/cbf_cyclohexane_crystal1.tar.bz2  TBZ CBF_crystal_1/ciclohexano_120043.cbf
  831 CBF https://zenodo.org/record/7154725/files/cbf_cyclohexane_crystal1.tar.bz2  TBZ CBF_crystal_1/ciclohexano_120044.cbf
  832 CBF https://zenodo.org/record/7154725/files/cbf_cyclohexane_crystal1.tar.bz2  TBZ CBF_crystal_1/ciclohexano_120045.cbf
  833 CBF https://zenodo.org/record/7154725/files/cbf_cyclohexane_crystal1.tar.bz2  TBZ CBF_crystal_1/ciclohexano_120046.cbf
  834 CBF https://zenodo.org/record/7154725/files/cbf_cyclohexane_crystal1.tar.bz2  TBZ CBF_crystal_1/ciclohexano_120047.cbf
  835 CBF https://zenodo.org/record/7154725/files/cbf_cyclohexane_crystal1.tar.bz2  TBZ CBF_crystal_1/ciclohexano_120048.cbf
  836 CBF https://zenodo.org/record/7154725/files/cbf_cyclohexane_crystal1.tar.bz2  TBZ CBF_crystal_1/ciclohexano_120049.cbf
  837 CBF https://zenodo.org/record/7154725/files/cbf_cyclohexane_crystal1.tar.bz2  TBZ CBF_crystal_1/ciclohexano_120050.cbf
  838 CBF https://zenodo.org/record/7154725/files/cbf_cyclohexane_crystal1.tar.bz2  TBZ CBF_crystal_1/ciclohexano_120051.cbf
  839 CBF https://zenodo.org/record/7154725/files/cbf_cyclohexane_crystal1.tar.bz2  TBZ CBF_crystal_1/ciclohexano_120052.cbf
  840 CBF https://zenodo.org/record/7154725/files/cbf_cyclohexane_crystal1.tar.bz2  TBZ CBF_crystal_1/ciclohexano_120053.cbf
  841 CBF https://zenodo.org/record/7154725/files/cbf_cyclohexane_crystal1.tar.bz2  TBZ CBF_crystal_1/ciclohexano_120054.cbf
  842 CBF https://zenodo.org/record/7154725/files/cbf_cyclohexane_crystal1.tar.bz2  TBZ CBF_crystal_1/ciclohexano_120055.cbf
  843 CBF https://zenodo.org/record/7154725/files/cbf_cyclohexane_crystal1.tar.bz2  TBZ CBF_crystal_1/ciclohexano_120056.cbf
  844 CBF https://zenodo.org/record/7154725/files/cbf_cyclohexane_crystal1.tar.bz2  TBZ CBF_crystal_1/ciclohexano_120057.cbf
  845 CBF https://zenodo.org/record/7154725/files/cbf_cyclohexane_crystal1.tar.bz2  TBZ CBF_crystal_1/ciclohexano_120058.cbf
  846 CBF https://zenodo.org/record/7154725/files/cbf_cyclohexane_crystal1.tar.bz2  TBZ CBF_crystal_1/ciclohexano_120059.cbf
  847 CBF https://zenodo.org/record/7154725/files/cbf_cyclohexane_crystal1.tar.bz2  TBZ CBF_crystal_1/ciclohexano_120060.cbf
  848 CBF https://zenodo.org/record/7154725/files/cbf_cyclohexane_crystal1.tar.bz2  TBZ CBF_crystal_1/ciclohexano_120061.cbf
  849 CBF https://zenodo.org/record/7154725/files/cbf_cyclohexane_crystal1.tar.bz2  TBZ CBF_crystal_1/ciclohexano_120062.cbf
  850 CBF https://zenodo.org/record/7154725/files/cbf_cyclohexane_crystal1.tar.bz2  TBZ CBF_crystal_1/ciclohexano_120063.cbf
  851 CBF https://zenodo.org/record/7154725/files/cbf_cyclohexane_crystal1.tar.bz2  TBZ CBF_crystal_1/ciclohexano_120064.cbf
  852 CBF https://zenodo.org/record/7154725/files/cbf_cyclohexane_crystal1.tar.bz2  TBZ CBF_crystal_1/ciclohexano_120065.cbf
  853 CBF https://zenodo.org/record/7154725/files/cbf_cyclohexane_crystal1.tar.bz2  TBZ CBF_crystal_1/ciclohexano_120066.cbf
  854 CBF https://zenodo.org/record/7154725/files/cbf_cyclohexane_crystal1.tar.bz2  TBZ CBF_crystal_1/ciclohexano_120067.cbf
  855 CBF https://zenodo.org/record/7154725/files/cbf_cyclohexane_crystal1.tar.bz2  TBZ CBF_crystal_1/ciclohexano_120068.cbf
  856 CBF https://zenodo.org/record/7154725/files/cbf_cyclohexane_crystal1.tar.bz2  TBZ CBF_crystal_1/ciclohexano_120069.cbf
  857 CBF https://zenodo.org/record/7154725/files/cbf_cyclohexane_crystal1.tar.bz2  TBZ CBF_crystal_1/ciclohexano_120070.cbf
  858 CBF https://zenodo.org/record/7154725/files/cbf_cyclohexane_crystal1.tar.bz2  TBZ CBF_crystal_1/ciclohexano_120071.cbf
  859 CBF https://zenodo.org/record/7154725/files/cbf_cyclohexane_crystal1.tar.bz2  TBZ CBF_crystal_1/ciclohexano_120072.cbf
  860 CBF https://zenodo.org/record/7154725/files/cbf_cyclohexane_crystal1.tar.bz2  TBZ CBF_crystal_1/ciclohexano_120073.cbf
  861 CBF https://zenodo.org/record/7154725/files/cbf_cyclohexane_crystal1.tar.bz2  TBZ CBF_crystal_1/ciclohexano_120074.cbf
  862 CBF https://zenodo.org/record/7154725/files/cbf_cyclohexane_crystal1.tar.bz2  TBZ CBF_crystal_1/ciclohexano_120075.cbf
  863 CBF https://zenodo.org/record/7154725/files/cbf_cyclohexane_crystal1.tar.bz2  TBZ CBF_crystal_1/ciclohexano_120076.cbf
  864 CBF https://zenodo.org/record/7154725/files/cbf_cyclohexane_crystal1.tar.bz2  TBZ CBF_crystal_1/ciclohexano_120077.cbf
  865 CBF https://zenodo.org/record/7154725/files/cbf_cyclohexane_crystal1.tar.bz2  TBZ CBF_crystal_1/ciclohexano_130001.cbf
  866 CBF https://zenodo.org/record/7154725/files/cbf_cyclohexane_crystal1.tar.bz2  TBZ CBF_crystal_1/ciclohexano_130002.cbf
  867 CBF https://zenodo.org/record/7154725/files/cbf_cyclohexane_crystal1.tar.bz2  TBZ CBF_crystal_1/ciclohexano_130003.cbf
  868 CBF https://zenodo.org/record/7154725/files/cbf_cyclohexane_crystal1.tar.bz2  TBZ CBF_crystal_1/ciclohexano_130004.cbf
  869 CBF https://zenodo.org/record/7154725/files/cbf_cyclohexane_crystal1.tar.bz2  TBZ CBF_crystal_1/ciclohexano_130005.cbf
  870 CBF https://zenodo.org/record/7154725/files/cbf_cyclohexane_crystal1.tar.bz2  TBZ CBF_crystal_1/ciclohexano_130006.cbf
  871 CBF https://zenodo.org/record/7154725/files/cbf_cyclohexane_crystal1.tar.bz2  TBZ CBF_crystal_1/ciclohexano_130007.cbf
  872 CBF https://zenodo.org/record/7154725/files/cbf_cyclohexane_crystal1.tar.bz2  TBZ CBF_crystal_1/ciclohexano_130008.cbf
  873 CBF https://zenodo.org/record/7154725/files/cbf_cyclohexane_crystal1.tar.bz2  TBZ CBF_crystal_1/ciclohexano_130009.cbf
  874 CBF https://zenodo.org/record/7154725/files/cbf_cyclohexane_crystal1.tar.bz2  TBZ CBF_crystal_1/ciclohexano_130010.cbf
  875 CBF https://zenodo.org/record/7154725/files/cbf_cyclohexane_crystal1.tar.bz2  TBZ CBF_crystal_1/ciclohexano_130011.cbf
  876 CBF https://zenodo.org/record/7154725/files/cbf_cyclohexane_crystal1.tar.bz2  TBZ CBF_crystal_1/ciclohexano_130012.cbf
  877 CBF https://zenodo.org/record/7154725/files/cbf_cyclohexane_crystal1.tar.bz2  TBZ CBF_crystal_1/ciclohexano_130013.cbf
  878 CBF https://zenodo.org/record/7154725/files/cbf_cyclohexane_crystal1.tar.bz2  TBZ CBF_crystal_1/ciclohexano_130014.cbf
  879 CBF https://zenodo.org/record/7154725/files/cbf_cyclohexane_crystal1.tar.bz2  TBZ CBF_crystal_1/ciclohexano_130015.cbf
  880 CBF https://zenodo.org/record/7154725/files/cbf_cyclohexane_crystal1.tar.bz2  TBZ CBF_crystal_1/ciclohexano_130016.cbf
  881 CBF https://zenodo.org/record/7154725/files/cbf_cyclohexane_crystal1.tar.bz2  TBZ CBF_crystal_1/ciclohexano_130017.cbf
  882 CBF https://zenodo.org/record/7154725/files/cbf_cyclohexane_crystal1.tar.bz2  TBZ CBF_crystal_1/ciclohexano_130018.cbf
  883 CBF https://zenodo.org/record/7154725/files/cbf_cyclohexane_crystal1.tar.bz2  TBZ CBF_crystal_1/ciclohexano_130019.cbf
  884 CBF https://zenodo.org/record/7154725/files/cbf_cyclohexane_crystal1.tar.bz2  TBZ CBF_crystal_1/ciclohexano_130020.cbf
  885 CBF https://zenodo.org/record/7154725/files/cbf_cyclohexane_crystal1.tar.bz2  TBZ CBF_crystal_1/ciclohexano_130021.cbf
  886 CBF https://zenodo.org/record/7154725/files/cbf_cyclohexane_crystal1.tar.bz2  TBZ CBF_crystal_1/ciclohexano_130022.cbf
  887 CBF https://zenodo.org/record/7154725/files/cbf_cyclohexane_crystal1.tar.bz2  TBZ CBF_crystal_1/ciclohexano_130023.cbf
  888 CBF https://zenodo.org/record/7154725/files/cbf_cyclohexane_crystal1.tar.bz2  TBZ CBF_crystal_1/ciclohexano_130024.cbf
  889 CBF https://zenodo.org/record/7154725/files/cbf_cyclohexane_crystal1.tar.bz2  TBZ CBF_crystal_1/ciclohexano_130025.cbf
  890 CBF https://zenodo.org/record/7154725/files/cbf_cyclohexane_crystal1.tar.bz2  TBZ CBF_crystal_1/ciclohexano_130026.cbf
  891 CBF https://zenodo.org/record/7154725/files/cbf_cyclohexane_crystal1.tar.bz2  TBZ CBF_crystal_1/ciclohexano_130027.cbf
  892 CBF https://zenodo.org/record/7154725/files/cbf_cyclohexane_crystal1.tar.bz2  TBZ CBF_crystal_1/ciclohexano_130028.cbf
  893 CBF https://zenodo.org/record/7154725/files/cbf_cyclohexane_crystal1.tar.bz2  TBZ CBF_crystal_1/ciclohexano_130029.cbf
  894 CBF https://zenodo.org/record/7154725/files/cbf_cyclohexane_crystal1.tar.bz2  TBZ CBF_crystal_1/ciclohexano_130030.cbf
  895 CBF https://zenodo.org/record/7154725/files/cbf_cyclohexane_crystal1.tar.bz2  TBZ CBF_crystal_1/ciclohexano_130031.cbf
  896 CBF https://zenodo.org/record/7154725/files/cbf_cyclohexane_crystal1.tar.bz2  TBZ CBF_crystal_1/ciclohexano_130032.cbf
  897 CBF https://zenodo.org/record/7154725/files/cbf_cyclohexane_crystal1.tar.bz2  TBZ CBF_crystal_1/ciclohexano_130033.cbf
  898 CBF https://zenodo.org/record/7154725/files/cbf_cyclohexane_crystal1.tar.bz2  TBZ CBF_crystal_1/ciclohexano_130034.cbf
  899 CBF https://zenodo.org/record/7154725/files/cbf_cyclohexane_crystal1.tar.bz2  TBZ CBF_crystal_1/ciclohexano_130035.cbf
  900 CBF https://zenodo.org/record/7154725/files/cbf_cyclohexane_crystal1.tar.bz2  TBZ CBF_crystal_1/ciclohexano_130036.cbf
  901 CBF https://zenodo.org/record/7154725/files/cbf_cyclohexane_crystal1.tar.bz2  TBZ CBF_crystal_1/ciclohexano_130037.cbf
  902 CBF https://zenodo.org/record/7154725/files/cbf_cyclohexane_crystal1.tar.bz2  TBZ CBF_crystal_1/ciclohexano_130038.cbf
  903 CBF https://zenodo.org/record/7154725/files/cbf_cyclohexane_crystal1.tar.bz2  TBZ CBF_crystal_1/ciclohexano_130039.cbf
  904 CBF https://zenodo.org/record/7154725/files/cbf_cyclohexane_crystal1.tar.bz2  TBZ CBF_crystal_1/ciclohexano_130040.cbf
  905 CBF https://zenodo.org/record/7154725/files/cbf_cyclohexane_crystal1.tar.bz2  TBZ CBF_crystal_1/ciclohexano_130041.cbf
  906 CBF https://zenodo.org/record/7154725/files/cbf_cyclohexane_crystal1.tar.bz2  TBZ CBF_crystal_1/ciclohexano_130042.cbf
  907 CBF https://zenodo.org/record/7154725/files/cbf_cyclohexane_crystal1.tar.bz2  TBZ CBF_crystal_1/ciclohexano_130043.cbf
  908 CBF https://zenodo.org/record/7154725/files/cbf_cyclohexane_crystal1.tar.bz2  TBZ CBF_crystal_1/ciclohexano_130044.cbf
  909 CBF https://zenodo.org/record/7154725/files/cbf_cyclohexane_crystal1.tar.bz2  TBZ CBF_crystal_1/ciclohexano_130045.cbf
  910 CBF https://zenodo.org/record/7154725/files/cbf_cyclohexane_crystal1.tar.bz2  TBZ CBF_crystal_1/ciclohexano_130046.cbf
  911 CBF https://zenodo.org/record/7154725/files/cbf_cyclohexane_crystal1.tar.bz2  TBZ CBF_crystal_1/ciclohexano_130047.cbf
  912 CBF https://zenodo.org/record/7154725/files/cbf_cyclohexane_crystal1.tar.bz2  TBZ CBF_crystal_1/ciclohexano_130048.cbf
  913 CBF https://zenodo.org/record/7154725/files/cbf_cyclohexane_crystal1.tar.bz2  TBZ CBF_crystal_1/ciclohexano_130049.cbf
  914 CBF https://zenodo.org/record/7154725/files/cbf_cyclohexane_crystal1.tar.bz2  TBZ CBF_crystal_1/ciclohexano_130050.cbf
  915 CBF https://zenodo.org/record/7154725/files/cbf_cyclohexane_crystal1.tar.bz2  TBZ CBF_crystal_1/ciclohexano_130051.cbf
  916 CBF https://zenodo.org/record/7154725/files/cbf_cyclohexane_crystal1.tar.bz2  TBZ CBF_crystal_1/ciclohexano_130052.cbf
  917 CBF https://zenodo.org/record/7154725/files/cbf_cyclohexane_crystal1.tar.bz2  TBZ CBF_crystal_1/ciclohexano_130053.cbf
  918 CBF https://zenodo.org/record/7154725/files/cbf_cyclohexane_crystal1.tar.bz2  TBZ CBF_crystal_1/ciclohexano_130054.cbf
  919 CBF https://zenodo.org/record/7154725/files/cbf_cyclohexane_crystal1.tar.bz2  TBZ CBF_crystal_1/ciclohexano_130055.cbf
  920 CBF https://zenodo.org/record/7154725/files/cbf_cyclohexane_crystal1.tar.bz2  TBZ CBF_crystal_1/ciclohexano_130056.cbf
  921 CBF https://zenodo.org/record/7154725/files/cbf_cyclohexane_crystal1.tar.bz2  TBZ CBF_crystal_1/ciclohexano_130057.cbf
  922 CBF https://zenodo.org/record/7154725/files/cbf_cyclohexane_crystal1.tar.bz2  TBZ CBF_crystal_1/ciclohexano_130058.cbf
  923 CBF https://zenodo.org/record/7154725/files/cbf_cyclohexane_crystal1.tar.bz2  TBZ CBF_crystal_1/ciclohexano_130059.cbf
  924 CBF https://zenodo.org/record/7154725/files/cbf_cyclohexane_crystal1.tar.bz2  TBZ CBF_crystal_1/ciclohexano_130060.cbf
  925 CBF https://zenodo.org/record/7154725/files/cbf_cyclohexane_crystal1.tar.bz2  TBZ CBF_crystal_1/ciclohexano_130061.cbf
  926 CBF https://zenodo.org/record/7154725/files/cbf_cyclohexane_crystal1.tar.bz2  TBZ CBF_crystal_1/ciclohexano_130062.cbf
  927 CBF https://zenodo.org/record/7154725/files/cbf_cyclohexane_crystal1.tar.bz2  TBZ CBF_crystal_1/ciclohexano_130063.cbf
  928 CBF https://zenodo.org/record/7154725/files/cbf_cyclohexane_crystal1.tar.bz2  TBZ CBF_crystal_1/ciclohexano_130064.cbf
  929 CBF https://zenodo.org/record/7154725/files/cbf_cyclohexane_crystal1.tar.bz2  TBZ CBF_crystal_1/ciclohexano_130065.cbf
  930 CBF https://zenodo.org/record/7154725/files/cbf_cyclohexane_crystal1.tar.bz2  TBZ CBF_crystal_1/ciclohexano_130066.cbf
  931 CBF https://zenodo.org/record/7154725/files/cbf_cyclohexane_crystal1.tar.bz2  TBZ CBF_crystal_1/ciclohexano_130067.cbf
  932 CBF https://zenodo.org/record/7154725/files/cbf_cyclohexane_crystal1.tar.bz2  TBZ CBF_crystal_1/ciclohexano_130068.cbf
  933 CBF https://zenodo.org/record/7154725/files/cbf_cyclohexane_crystal1.tar.bz2  TBZ CBF_crystal_1/ciclohexano_130069.cbf
  934 CBF https://zenodo.org/record/7154725/files/cbf_cyclohexane_crystal1.tar.bz2  TBZ CBF_crystal_1/ciclohexano_130070.cbf
  935 CBF https://zenodo.org/record/7154725/files/cbf_cyclohexane_crystal1.tar.bz2  TBZ CBF_crystal_1/ciclohexano_130071.cbf
  936 CBF https://zenodo.org/record/7154725/files/cbf_cyclohexane_crystal1.tar.bz2  TBZ CBF_crystal_1/ciclohexano_130072.cbf
  937 CBF https://zenodo.org/record/7154725/files/cbf_cyclohexane_crystal1.tar.bz2  TBZ CBF_crystal_1/ciclohexano_130073.cbf
  938 CBF https://zenodo.org/record/7154725/files/cbf_cyclohexane_crystal1.tar.bz2  TBZ CBF_crystal_1/ciclohexano_130074.cbf
  939 CBF https://zenodo.org/record/7154725/files/cbf_cyclohexane_crystal1.tar.bz2  TBZ CBF_crystal_1/ciclohexano_130075.cbf
  940 CBF https://zenodo.org/record/7154725/files/cbf_cyclohexane_crystal1.tar.bz2  TBZ CBF_crystal_1/ciclohexano_130076.cbf
  941 CBF https://zenodo.org/record/7154725/files/cbf_cyclohexane_crystal1.tar.bz2  TBZ CBF_crystal_1/ciclohexano_130077.cbf
  942 CBF https://zenodo.org/record/7154725/files/cbf_cyclohexane_crystal1.tar.bz2  TBZ CBF_crystal_1/ciclohexano_140001.cbf
  943 CBF https://zenodo.org/record/7154725/files/cbf_cyclohexane_crystal1.tar.bz2  TBZ CBF_crystal_1/ciclohexano_140002.cbf
  944 CBF https://zenodo.org/record/7154725/files/cbf_cyclohexane_crystal1.tar.bz2  TBZ CBF_crystal_1/ciclohexano_140003.cbf
  945 CBF https://zenodo.org/record/7154725/files/cbf_cyclohexane_crystal1.tar.bz2  TBZ CBF_crystal_1/ciclohexano_140004.cbf
  946 CBF https://zenodo.org/record/7154725/files/cbf_cyclohexane_crystal1.tar.bz2  TBZ CBF_crystal_1/ciclohexano_140005.cbf
  947 CBF https://zenodo.org/record/7154725/files/cbf_cyclohexane_crystal1.tar.bz2  TBZ CBF_crystal_1/ciclohexano_140006.cbf
  948 CBF https://zenodo.org/record/7154725/files/cbf_cyclohexane_crystal1.tar.bz2  TBZ CBF_crystal_1/ciclohexano_140007.cbf
  949 CBF https://zenodo.org/record/7154725/files/cbf_cyclohexane_crystal1.tar.bz2  TBZ CBF_crystal_1/ciclohexano_140008.cbf
  950 CBF https://zenodo.org/record/7154725/files/cbf_cyclohexane_crystal1.tar.bz2  TBZ CBF_crystal_1/ciclohexano_140009.cbf
  951 CBF https://zenodo.org/record/7154725/files/cbf_cyclohexane_crystal1.tar.bz2  TBZ CBF_crystal_1/ciclohexano_140010.cbf
  952 CBF https://zenodo.org/record/7154725/files/cbf_cyclohexane_crystal1.tar.bz2  TBZ CBF_crystal_1/ciclohexano_140011.cbf
  953 CBF https://zenodo.org/record/7154725/files/cbf_cyclohexane_crystal1.tar.bz2  TBZ CBF_crystal_1/ciclohexano_140012.cbf
  954 CBF https://zenodo.org/record/7154725/files/cbf_cyclohexane_crystal1.tar.bz2  TBZ CBF_crystal_1/ciclohexano_140013.cbf
  955 CBF https://zenodo.org/record/7154725/files/cbf_cyclohexane_crystal1.tar.bz2  TBZ CBF_crystal_1/ciclohexano_140014.cbf
  956 CBF https://zenodo.org/record/7154725/files/cbf_cyclohexane_crystal1.tar.bz2  TBZ CBF_crystal_1/ciclohexano_140015.cbf
  957 CBF https://zenodo.org/record/7154725/files/cbf_cyclohexane_crystal1.tar.bz2  TBZ CBF_crystal_1/ciclohexano_140016.cbf
  958 CBF https://zenodo.org/record/7154725/files/cbf_cyclohexane_crystal1.tar.bz2  TBZ CBF_crystal_1/ciclohexano_140017.cbf
  959 CBF https://zenodo.org/record/7154725/files/cbf_cyclohexane_crystal1.tar.bz2  TBZ CBF_crystal_1/ciclohexano_140018.cbf
  960 CBF https://zenodo.org/record/7154725/files/cbf_cyclohexane_crystal1.tar.bz2  TBZ CBF_crystal_1/ciclohexano_140019.cbf
  961 CBF https://zenodo.org/record/7154725/files/cbf_cyclohexane_crystal1.tar.bz2  TBZ CBF_crystal_1/ciclohexano_140020.cbf
  962 CBF https://zenodo.org/record/7154725/files/cbf_cyclohexane_crystal1.tar.bz2  TBZ CBF_crystal_1/ciclohexano_140021.cbf
  963 CBF https://zenodo.org/record/7154725/files/cbf_cyclohexane_crystal1.tar.bz2  TBZ CBF_crystal_1/ciclohexano_140022.cbf
  964 CBF https://zenodo.org/record/7154725/files/cbf_cyclohexane_crystal1.tar.bz2  TBZ CBF_crystal_1/ciclohexano_140023.cbf
  965 CBF https://zenodo.org/record/7154725/files/cbf_cyclohexane_crystal1.tar.bz2  TBZ CBF_crystal_1/ciclohexano_140024.cbf
  966 CBF https://zenodo.org/record/7154725/files/cbf_cyclohexane_crystal1.tar.bz2  TBZ CBF_crystal_1/ciclohexano_140025.cbf
  967 CBF https://zenodo.org/record/7154725/files/cbf_cyclohexane_crystal1.tar.bz2  TBZ CBF_crystal_1/ciclohexano_140026.cbf
  968 CBF https://zenodo.org/record/7154725/files/cbf_cyclohexane_crystal1.tar.bz2  TBZ CBF_crystal_1/ciclohexano_140027.cbf
  969 CBF https://zenodo.org/record/7154725/files/cbf_cyclohexane_crystal1.tar.bz2  TBZ CBF_crystal_1/ciclohexano_140028.cbf
  970 CBF https://zenodo.org/record/7154725/files/cbf_cyclohexane_crystal1.tar.bz2  TBZ CBF_crystal_1/ciclohexano_140029.cbf
  971 CBF https://zenodo.org/record/7154725/files/cbf_cyclohexane_crystal1.tar.bz2  TBZ CBF_crystal_1/ciclohexano_140030.cbf
  972 CBF https://zenodo.org/record/7154725/files/cbf_cyclohexane_crystal1.tar.bz2  TBZ CBF_crystal_1/ciclohexano_140031.cbf
  973 CBF https://zenodo.org/record/7154725/files/cbf_cyclohexane_crystal1.tar.bz2  TBZ CBF_crystal_1/ciclohexano_140032.cbf
  974 CBF https://zenodo.org/record/7154725/files/cbf_cyclohexane_crystal1.tar.bz2  TBZ CBF_crystal_1/ciclohexano_140033.cbf
  975 CBF https://zenodo.org/record/7154725/files/cbf_cyclohexane_crystal1.tar.bz2  TBZ CBF_crystal_1/ciclohexano_140034.cbf
  976 CBF https://zenodo.org/record/7154725/files/cbf_cyclohexane_crystal1.tar.bz2  TBZ CBF_crystal_1/ciclohexano_140035.cbf
  977 CBF https://zenodo.org/record/7154725/files/cbf_cyclohexane_crystal1.tar.bz2  TBZ CBF_crystal_1/ciclohexano_140036.cbf
  978 CBF https://zenodo.org/record/7154725/files/cbf_cyclohexane_crystal1.tar.bz2  TBZ CBF_crystal_1/ciclohexano_140037.cbf
  979 CBF https://zenodo.org/record/7154725/files/cbf_cyclohexane_crystal1.tar.bz2  TBZ CBF_crystal_1/ciclohexano_140038.cbf
  980 CBF https://zenodo.org/record/7154725/files/cbf_cyclohexane_crystal1.tar.bz2  TBZ CBF_crystal_1/ciclohexano_140039.cbf
  981 CBF https://zenodo.org/record/7154725/files/cbf_cyclohexane_crystal1.tar.bz2  TBZ CBF_crystal_1/ciclohexano_140040.cbf
  982 CBF https://zenodo.org/record/7154725/files/cbf_cyclohexane_crystal1.tar.bz2  TBZ CBF_crystal_1/ciclohexano_140041.cbf
  983 CBF https://zenodo.org/record/7154725/files/cbf_cyclohexane_crystal1.tar.bz2  TBZ CBF_crystal_1/ciclohexano_140042.cbf
  984 CBF https://zenodo.org/record/7154725/files/cbf_cyclohexane_crystal1.tar.bz2  TBZ CBF_crystal_1/ciclohexano_140043.cbf
  985 CBF https://zenodo.org/record/7154725/files/cbf_cyclohexane_crystal1.tar.bz2  TBZ CBF_crystal_1/ciclohexano_140044.cbf
  986 CBF https://zenodo.org/record/7154725/files/cbf_cyclohexane_crystal1.tar.bz2  TBZ CBF_crystal_1/ciclohexano_140045.cbf
  987 CBF https://zenodo.org/record/7154725/files/cbf_cyclohexane_crystal1.tar.bz2  TBZ CBF_crystal_1/ciclohexano_140046.cbf
  988 CBF https://zenodo.org/record/7154725/files/cbf_cyclohexane_crystal1.tar.bz2  TBZ CBF_crystal_1/ciclohexano_140047.cbf
  989 CBF https://zenodo.org/record/7154725/files/cbf_cyclohexane_crystal1.tar.bz2  TBZ CBF_crystal_1/ciclohexano_140048.cbf
  990 CBF https://zenodo.org/record/7154725/files/cbf_cyclohexane_crystal1.tar.bz2  TBZ CBF_crystal_1/ciclohexano_140049.cbf
  991 CBF https://zenodo.org/record/7154725/files/cbf_cyclohexane_crystal1.tar.bz2  TBZ CBF_crystal_1/ciclohexano_140050.cbf
  992 CBF https://zenodo.org/record/7154725/files/cbf_cyclohexane_crystal1.tar.bz2  TBZ CBF_crystal_1/ciclohexano_140051.cbf
  993 CBF https://zenodo.org/record/7154725/files/cbf_cyclohexane_crystal1.tar.bz2  TBZ CBF_crystal_1/ciclohexano_140052.cbf
  994 CBF https://zenodo.org/record/7154725/files/cbf_cyclohexane_crystal1.tar.bz2  TBZ CBF_crystal_1/ciclohexano_140053.cbf
  995 CBF https://zenodo.org/record/7154725/files/cbf_cyclohexane_crystal1.tar.bz2  TBZ CBF_crystal_1/ciclohexano_140054.cbf
  996 CBF https://zenodo.org/record/7154725/files/cbf_cyclohexane_crystal1.tar.bz2  TBZ CBF_crystal_1/ciclohexano_140055.cbf
  997 CBF https://zenodo.org/record/7154725/files/cbf_cyclohexane_crystal1.tar.bz2  TBZ CBF_crystal_1/ciclohexano_140056.cbf
  998 CBF https://zenodo.org/record/7154725/files/cbf_cyclohexane_crystal1.tar.bz2  TBZ CBF_crystal_1/ciclohexano_140057.cbf
  999 CBF https://zenodo.org/record/7154725/files/cbf_cyclohexane_crystal1.tar.bz2  TBZ CBF_crystal_1/ciclohexano_140058.cbf
  1000 CBF https://zenodo.org/record/7154725/files/cbf_cyclohexane_crystal1.tar.bz2  TBZ CBF_crystal_1/ciclohexano_140059.cbf
  1001 CBF https://zenodo.org/record/7154725/files/cbf_cyclohexane_crystal1.tar.bz2  TBZ CBF_crystal_1/ciclohexano_140060.cbf
  1002 CBF https://zenodo.org/record/7154725/files/cbf_cyclohexane_crystal1.tar.bz2  TBZ CBF_crystal_1/ciclohexano_140061.cbf
  1003 CBF https://zenodo.org/record/7154725/files/cbf_cyclohexane_crystal1.tar.bz2  TBZ CBF_crystal_1/ciclohexano_140062.cbf
  1004 CBF https://zenodo.org/record/7154725/files/cbf_cyclohexane_crystal1.tar.bz2  TBZ CBF_crystal_1/ciclohexano_140063.cbf
  1005 CBF https://zenodo.org/record/7154725/files/cbf_cyclohexane_crystal1.tar.bz2  TBZ CBF_crystal_1/ciclohexano_140064.cbf
  1006 CBF https://zenodo.org/record/7154725/files/cbf_cyclohexane_crystal1.tar.bz2  TBZ CBF_crystal_1/ciclohexano_140065.cbf
  1007 CBF https://zenodo.org/record/7154725/files/cbf_cyclohexane_crystal1.tar.bz2  TBZ CBF_crystal_1/ciclohexano_140066.cbf
  1008 CBF https://zenodo.org/record/7154725/files/cbf_cyclohexane_crystal1.tar.bz2  TBZ CBF_crystal_1/ciclohexano_140067.cbf
  1009 CBF https://zenodo.org/record/7154725/files/cbf_cyclohexane_crystal1.tar.bz2  TBZ CBF_crystal_1/ciclohexano_150001.cbf
  1010 CBF https://zenodo.org/record/7154725/files/cbf_cyclohexane_crystal1.tar.bz2  TBZ CBF_crystal_1/ciclohexano_150002.cbf
  1011 CBF https://zenodo.org/record/7154725/files/cbf_cyclohexane_crystal1.tar.bz2  TBZ CBF_crystal_1/ciclohexano_150003.cbf
  1012 CBF https://zenodo.org/record/7154725/files/cbf_cyclohexane_crystal1.tar.bz2  TBZ CBF_crystal_1/ciclohexano_150004.cbf
  1013 CBF https://zenodo.org/record/7154725/files/cbf_cyclohexane_crystal1.tar.bz2  TBZ CBF_crystal_1/ciclohexano_150005.cbf
  1014 CBF https://zenodo.org/record/7154725/files/cbf_cyclohexane_crystal1.tar.bz2  TBZ CBF_crystal_1/ciclohexano_150006.cbf
  1015 CBF https://zenodo.org/record/7154725/files/cbf_cyclohexane_crystal1.tar.bz2  TBZ CBF_crystal_1/ciclohexano_150007.cbf
  1016 CBF https://zenodo.org/record/7154725/files/cbf_cyclohexane_crystal1.tar.bz2  TBZ CBF_crystal_1/ciclohexano_150008.cbf
  1017 CBF https://zenodo.org/record/7154725/files/cbf_cyclohexane_crystal1.tar.bz2  TBZ CBF_crystal_1/ciclohexano_150009.cbf
  1018 CBF https://zenodo.org/record/7154725/files/cbf_cyclohexane_crystal1.tar.bz2  TBZ CBF_crystal_1/ciclohexano_150010.cbf
  1019 CBF https://zenodo.org/record/7154725/files/cbf_cyclohexane_crystal1.tar.bz2  TBZ CBF_crystal_1/ciclohexano_150011.cbf
  1020 CBF https://zenodo.org/record/7154725/files/cbf_cyclohexane_crystal1.tar.bz2  TBZ CBF_crystal_1/ciclohexano_150012.cbf
  1021 CBF https://zenodo.org/record/7154725/files/cbf_cyclohexane_crystal1.tar.bz2  TBZ CBF_crystal_1/ciclohexano_150013.cbf
  1022 CBF https://zenodo.org/record/7154725/files/cbf_cyclohexane_crystal1.tar.bz2  TBZ CBF_crystal_1/ciclohexano_150014.cbf
  1023 CBF https://zenodo.org/record/7154725/files/cbf_cyclohexane_crystal1.tar.bz2  TBZ CBF_crystal_1/ciclohexano_150015.cbf
  1024 CBF https://zenodo.org/record/7154725/files/cbf_cyclohexane_crystal1.tar.bz2  TBZ CBF_crystal_1/ciclohexano_150016.cbf
  1025 CBF https://zenodo.org/record/7154725/files/cbf_cyclohexane_crystal1.tar.bz2  TBZ CBF_crystal_1/ciclohexano_150017.cbf
  1026 CBF https://zenodo.org/record/7154725/files/cbf_cyclohexane_crystal1.tar.bz2  TBZ CBF_crystal_1/ciclohexano_150018.cbf
  1027 CBF https://zenodo.org/record/7154725/files/cbf_cyclohexane_crystal1.tar.bz2  TBZ CBF_crystal_1/ciclohexano_150019.cbf
  1028 CBF https://zenodo.org/record/7154725/files/cbf_cyclohexane_crystal1.tar.bz2  TBZ CBF_crystal_1/ciclohexano_150020.cbf
  1029 CBF https://zenodo.org/record/7154725/files/cbf_cyclohexane_crystal1.tar.bz2  TBZ CBF_crystal_1/ciclohexano_150021.cbf
  1030 CBF https://zenodo.org/record/7154725/files/cbf_cyclohexane_crystal1.tar.bz2  TBZ CBF_crystal_1/ciclohexano_150022.cbf
  1031 CBF https://zenodo.org/record/7154725/files/cbf_cyclohexane_crystal1.tar.bz2  TBZ CBF_crystal_1/ciclohexano_150023.cbf
  1032 CBF https://zenodo.org/record/7154725/files/cbf_cyclohexane_crystal1.tar.bz2  TBZ CBF_crystal_1/ciclohexano_150024.cbf
  1033 CBF https://zenodo.org/record/7154725/files/cbf_cyclohexane_crystal1.tar.bz2  TBZ CBF_crystal_1/ciclohexano_150025.cbf
  1034 CBF https://zenodo.org/record/7154725/files/cbf_cyclohexane_crystal1.tar.bz2  TBZ CBF_crystal_1/ciclohexano_150026.cbf
  1035 CBF https://zenodo.org/record/7154725/files/cbf_cyclohexane_crystal1.tar.bz2  TBZ CBF_crystal_1/ciclohexano_150027.cbf
  1036 CBF https://zenodo.org/record/7154725/files/cbf_cyclohexane_crystal1.tar.bz2  TBZ CBF_crystal_1/ciclohexano_150028.cbf
  1037 CBF https://zenodo.org/record/7154725/files/cbf_cyclohexane_crystal1.tar.bz2  TBZ CBF_crystal_1/ciclohexano_150029.cbf
  1038 CBF https://zenodo.org/record/7154725/files/cbf_cyclohexane_crystal1.tar.bz2  TBZ CBF_crystal_1/ciclohexano_150030.cbf
  1039 CBF https://zenodo.org/record/7154725/files/cbf_cyclohexane_crystal1.tar.bz2  TBZ CBF_crystal_1/ciclohexano_150031.cbf
  1040 CBF https://zenodo.org/record/7154725/files/cbf_cyclohexane_crystal1.tar.bz2  TBZ CBF_crystal_1/ciclohexano_150032.cbf
  1041 CBF https://zenodo.org/record/7154725/files/cbf_cyclohexane_crystal1.tar.bz2  TBZ CBF_crystal_1/ciclohexano_150033.cbf
  1042 CBF https://zenodo.org/record/7154725/files/cbf_cyclohexane_crystal1.tar.bz2  TBZ CBF_crystal_1/ciclohexano_150034.cbf
  1043 CBF https://zenodo.org/record/7154725/files/cbf_cyclohexane_crystal1.tar.bz2  TBZ CBF_crystal_1/ciclohexano_150035.cbf
  1044 CBF https://zenodo.org/record/7154725/files/cbf_cyclohexane_crystal1.tar.bz2  TBZ CBF_crystal_1/ciclohexano_150036.cbf
  1045 CBF https://zenodo.org/record/7154725/files/cbf_cyclohexane_crystal1.tar.bz2  TBZ CBF_crystal_1/ciclohexano_150037.cbf
  1046 CBF https://zenodo.org/record/7154725/files/cbf_cyclohexane_crystal1.tar.bz2  TBZ CBF_crystal_1/ciclohexano_150038.cbf
  1047 CBF https://zenodo.org/record/7154725/files/cbf_cyclohexane_crystal1.tar.bz2  TBZ CBF_crystal_1/ciclohexano_150039.cbf
  1048 CBF https://zenodo.org/record/7154725/files/cbf_cyclohexane_crystal1.tar.bz2  TBZ CBF_crystal_1/ciclohexano_150040.cbf
  1049 CBF https://zenodo.org/record/7154725/files/cbf_cyclohexane_crystal1.tar.bz2  TBZ CBF_crystal_1/ciclohexano_150041.cbf
  1050 CBF https://zenodo.org/record/7154725/files/cbf_cyclohexane_crystal1.tar.bz2  TBZ CBF_crystal_1/ciclohexano_150042.cbf
  1051 CBF https://zenodo.org/record/7154725/files/cbf_cyclohexane_crystal1.tar.bz2  TBZ CBF_crystal_1/ciclohexano_150043.cbf
  1052 CBF https://zenodo.org/record/7154725/files/cbf_cyclohexane_crystal1.tar.bz2  TBZ CBF_crystal_1/ciclohexano_150044.cbf
  1053 CBF https://zenodo.org/record/7154725/files/cbf_cyclohexane_crystal1.tar.bz2  TBZ CBF_crystal_1/ciclohexano_150045.cbf
  1054 CBF https://zenodo.org/record/7154725/files/cbf_cyclohexane_crystal1.tar.bz2  TBZ CBF_crystal_1/ciclohexano_150046.cbf
  1055 CBF https://zenodo.org/record/7154725/files/cbf_cyclohexane_crystal1.tar.bz2  TBZ CBF_crystal_1/ciclohexano_150047.cbf
  1056 CBF https://zenodo.org/record/7154725/files/cbf_cyclohexane_crystal1.tar.bz2  TBZ CBF_crystal_1/ciclohexano_150048.cbf
  1057 CBF https://zenodo.org/record/7154725/files/cbf_cyclohexane_crystal1.tar.bz2  TBZ CBF_crystal_1/ciclohexano_150049.cbf
  1058 CBF https://zenodo.org/record/7154725/files/cbf_cyclohexane_crystal1.tar.bz2  TBZ CBF_crystal_1/ciclohexano_150050.cbf
  1059 CBF https://zenodo.org/record/7154725/files/cbf_cyclohexane_crystal1.tar.bz2  TBZ CBF_crystal_1/ciclohexano_150051.cbf
  1060 CBF https://zenodo.org/record/7154725/files/cbf_cyclohexane_crystal1.tar.bz2  TBZ CBF_crystal_1/ciclohexano_150052.cbf
  1061 CBF https://zenodo.org/record/7154725/files/cbf_cyclohexane_crystal1.tar.bz2  TBZ CBF_crystal_1/ciclohexano_150053.cbf
  1062 CBF https://zenodo.org/record/7154725/files/cbf_cyclohexane_crystal1.tar.bz2  TBZ CBF_crystal_1/ciclohexano_150054.cbf
  1063 CBF https://zenodo.org/record/7154725/files/cbf_cyclohexane_crystal1.tar.bz2  TBZ CBF_crystal_1/ciclohexano_150055.cbf
  1064 CBF https://zenodo.org/record/7154725/files/cbf_cyclohexane_crystal1.tar.bz2  TBZ CBF_crystal_1/ciclohexano_150056.cbf
  1065 CBF https://zenodo.org/record/7154725/files/cbf_cyclohexane_crystal1.tar.bz2  TBZ CBF_crystal_1/ciclohexano_150057.cbf
  1066 CBF https://zenodo.org/record/7154725/files/cbf_cyclohexane_crystal1.tar.bz2  TBZ CBF_crystal_1/ciclohexano_150058.cbf
  1067 CBF https://zenodo.org/record/7154725/files/cbf_cyclohexane_crystal1.tar.bz2  TBZ CBF_crystal_1/ciclohexano_150059.cbf
  1068 CBF https://zenodo.org/record/7154725/files/cbf_cyclohexane_crystal1.tar.bz2  TBZ CBF_crystal_1/ciclohexano_150060.cbf
  1069 CBF https://zenodo.org/record/7154725/files/cbf_cyclohexane_crystal1.tar.bz2  TBZ CBF_crystal_1/ciclohexano_150061.cbf
  1070 CBF https://zenodo.org/record/7154725/files/cbf_cyclohexane_crystal1.tar.bz2  TBZ CBF_crystal_1/ciclohexano_150062.cbf
  1071 CBF https://zenodo.org/record/7154725/files/cbf_cyclohexane_crystal1.tar.bz2  TBZ CBF_crystal_1/ciclohexano_150063.cbf
  1072 CBF https://zenodo.org/record/7154725/files/cbf_cyclohexane_crystal1.tar.bz2  TBZ CBF_crystal_1/ciclohexano_150064.cbf
  1073 CBF https://zenodo.org/record/7154725/files/cbf_cyclohexane_crystal1.tar.bz2  TBZ CBF_crystal_1/ciclohexano_150065.cbf
  1074 CBF https://zenodo.org/record/7154725/files/cbf_cyclohexane_crystal1.tar.bz2  TBZ CBF_crystal_1/ciclohexano_150066.cbf
  1075 CBF https://zenodo.org/record/7154725/files/cbf_cyclohexane_crystal1.tar.bz2  TBZ CBF_crystal_1/ciclohexano_150067.cbf
  1076 CBF https://zenodo.org/record/7154725/files/cbf_cyclohexane_crystal1.tar.bz2  TBZ CBF_crystal_1/ciclohexano_160001.cbf
  1077 CBF https://zenodo.org/record/7154725/files/cbf_cyclohexane_crystal1.tar.bz2  TBZ CBF_crystal_1/ciclohexano_160002.cbf
  1078 CBF https://zenodo.org/record/7154725/files/cbf_cyclohexane_crystal1.tar.bz2  TBZ CBF_crystal_1/ciclohexano_160003.cbf
  1079 CBF https://zenodo.org/record/7154725/files/cbf_cyclohexane_crystal1.tar.bz2  TBZ CBF_crystal_1/ciclohexano_160004.cbf
  1080 CBF https://zenodo.org/record/7154725/files/cbf_cyclohexane_crystal1.tar.bz2  TBZ CBF_crystal_1/ciclohexano_160005.cbf
  1081 CBF https://zenodo.org/record/7154725/files/cbf_cyclohexane_crystal1.tar.bz2  TBZ CBF_crystal_1/ciclohexano_160006.cbf
  1082 CBF https://zenodo.org/record/7154725/files/cbf_cyclohexane_crystal1.tar.bz2  TBZ CBF_crystal_1/ciclohexano_160007.cbf
  1083 CBF https://zenodo.org/record/7154725/files/cbf_cyclohexane_crystal1.tar.bz2  TBZ CBF_crystal_1/ciclohexano_160008.cbf
  1084 CBF https://zenodo.org/record/7154725/files/cbf_cyclohexane_crystal1.tar.bz2  TBZ CBF_crystal_1/ciclohexano_160009.cbf
  1085 CBF https://zenodo.org/record/7154725/files/cbf_cyclohexane_crystal1.tar.bz2  TBZ CBF_crystal_1/ciclohexano_160010.cbf
  1086 CBF https://zenodo.org/record/7154725/files/cbf_cyclohexane_crystal1.tar.bz2  TBZ CBF_crystal_1/ciclohexano_160011.cbf
  1087 CBF https://zenodo.org/record/7154725/files/cbf_cyclohexane_crystal1.tar.bz2  TBZ CBF_crystal_1/ciclohexano_160012.cbf
  1088 CBF https://zenodo.org/record/7154725/files/cbf_cyclohexane_crystal1.tar.bz2  TBZ CBF_crystal_1/ciclohexano_160013.cbf
  1089 CBF https://zenodo.org/record/7154725/files/cbf_cyclohexane_crystal1.tar.bz2  TBZ CBF_crystal_1/ciclohexano_160014.cbf
  1090 CBF https://zenodo.org/record/7154725/files/cbf_cyclohexane_crystal1.tar.bz2  TBZ CBF_crystal_1/ciclohexano_160015.cbf
  1091 CBF https://zenodo.org/record/7154725/files/cbf_cyclohexane_crystal1.tar.bz2  TBZ CBF_crystal_1/ciclohexano_160016.cbf
  1092 CBF https://zenodo.org/record/7154725/files/cbf_cyclohexane_crystal1.tar.bz2  TBZ CBF_crystal_1/ciclohexano_160017.cbf
  1093 CBF https://zenodo.org/record/7154725/files/cbf_cyclohexane_crystal1.tar.bz2  TBZ CBF_crystal_1/ciclohexano_160018.cbf
  1094 CBF https://zenodo.org/record/7154725/files/cbf_cyclohexane_crystal1.tar.bz2  TBZ CBF_crystal_1/ciclohexano_160019.cbf
  1095 CBF https://zenodo.org/record/7154725/files/cbf_cyclohexane_crystal1.tar.bz2  TBZ CBF_crystal_1/ciclohexano_160020.cbf
  1096 CBF https://zenodo.org/record/7154725/files/cbf_cyclohexane_crystal1.tar.bz2  TBZ CBF_crystal_1/ciclohexano_160021.cbf
  1097 CBF https://zenodo.org/record/7154725/files/cbf_cyclohexane_crystal1.tar.bz2  TBZ CBF_crystal_1/ciclohexano_160022.cbf
  1098 CBF https://zenodo.org/record/7154725/files/cbf_cyclohexane_crystal1.tar.bz2  TBZ CBF_crystal_1/ciclohexano_160023.cbf
  1099 CBF https://zenodo.org/record/7154725/files/cbf_cyclohexane_crystal1.tar.bz2  TBZ CBF_crystal_1/ciclohexano_160024.cbf
  1100 CBF https://zenodo.org/record/7154725/files/cbf_cyclohexane_crystal1.tar.bz2  TBZ CBF_crystal_1/ciclohexano_160025.cbf
  1101 CBF https://zenodo.org/record/7154725/files/cbf_cyclohexane_crystal1.tar.bz2  TBZ CBF_crystal_1/ciclohexano_160026.cbf
  1102 CBF https://zenodo.org/record/7154725/files/cbf_cyclohexane_crystal1.tar.bz2  TBZ CBF_crystal_1/ciclohexano_160027.cbf
  1103 CBF https://zenodo.org/record/7154725/files/cbf_cyclohexane_crystal1.tar.bz2  TBZ CBF_crystal_1/ciclohexano_160028.cbf
  1104 CBF https://zenodo.org/record/7154725/files/cbf_cyclohexane_crystal1.tar.bz2  TBZ CBF_crystal_1/ciclohexano_160029.cbf
  1105 CBF https://zenodo.org/record/7154725/files/cbf_cyclohexane_crystal1.tar.bz2  TBZ CBF_crystal_1/ciclohexano_160030.cbf
  1106 CBF https://zenodo.org/record/7154725/files/cbf_cyclohexane_crystal1.tar.bz2  TBZ CBF_crystal_1/ciclohexano_160031.cbf
  1107 CBF https://zenodo.org/record/7154725/files/cbf_cyclohexane_crystal1.tar.bz2  TBZ CBF_crystal_1/ciclohexano_160032.cbf
  1108 CBF https://zenodo.org/record/7154725/files/cbf_cyclohexane_crystal1.tar.bz2  TBZ CBF_crystal_1/ciclohexano_170001.cbf
  1109 CBF https://zenodo.org/record/7154725/files/cbf_cyclohexane_crystal1.tar.bz2  TBZ CBF_crystal_1/ciclohexano_170002.cbf
  1110 CBF https://zenodo.org/record/7154725/files/cbf_cyclohexane_crystal1.tar.bz2  TBZ CBF_crystal_1/ciclohexano_170003.cbf
  1111 CBF https://zenodo.org/record/7154725/files/cbf_cyclohexane_crystal1.tar.bz2  TBZ CBF_crystal_1/ciclohexano_170004.cbf
  1112 CBF https://zenodo.org/record/7154725/files/cbf_cyclohexane_crystal1.tar.bz2  TBZ CBF_crystal_1/ciclohexano_170005.cbf
  1113 CBF https://zenodo.org/record/7154725/files/cbf_cyclohexane_crystal1.tar.bz2  TBZ CBF_crystal_1/ciclohexano_170006.cbf
  1114 CBF https://zenodo.org/record/7154725/files/cbf_cyclohexane_crystal1.tar.bz2  TBZ CBF_crystal_1/ciclohexano_170007.cbf
  1115 CBF https://zenodo.org/record/7154725/files/cbf_cyclohexane_crystal1.tar.bz2  TBZ CBF_crystal_1/ciclohexano_170008.cbf
  1116 CBF https://zenodo.org/record/7154725/files/cbf_cyclohexane_crystal1.tar.bz2  TBZ CBF_crystal_1/ciclohexano_170009.cbf
  1117 CBF https://zenodo.org/record/7154725/files/cbf_cyclohexane_crystal1.tar.bz2  TBZ CBF_crystal_1/ciclohexano_170010.cbf
  1118 CBF https://zenodo.org/record/7154725/files/cbf_cyclohexane_crystal1.tar.bz2  TBZ CBF_crystal_1/ciclohexano_170011.cbf
  1119 CBF https://zenodo.org/record/7154725/files/cbf_cyclohexane_crystal1.tar.bz2  TBZ CBF_crystal_1/ciclohexano_170012.cbf
  1120 CBF https://zenodo.org/record/7154725/files/cbf_cyclohexane_crystal1.tar.bz2  TBZ CBF_crystal_1/ciclohexano_170013.cbf
  1121 CBF https://zenodo.org/record/7154725/files/cbf_cyclohexane_crystal1.tar.bz2  TBZ CBF_crystal_1/ciclohexano_170014.cbf
  1122 CBF https://zenodo.org/record/7154725/files/cbf_cyclohexane_crystal1.tar.bz2  TBZ CBF_crystal_1/ciclohexano_170015.cbf
  1123 CBF https://zenodo.org/record/7154725/files/cbf_cyclohexane_crystal1.tar.bz2  TBZ CBF_crystal_1/ciclohexano_170016.cbf
  1124 CBF https://zenodo.org/record/7154725/files/cbf_cyclohexane_crystal1.tar.bz2  TBZ CBF_crystal_1/ciclohexano_170017.cbf
  1125 CBF https://zenodo.org/record/7154725/files/cbf_cyclohexane_crystal1.tar.bz2  TBZ CBF_crystal_1/ciclohexano_170018.cbf
  1126 CBF https://zenodo.org/record/7154725/files/cbf_cyclohexane_crystal1.tar.bz2  TBZ CBF_crystal_1/ciclohexano_170019.cbf
  1127 CBF https://zenodo.org/record/7154725/files/cbf_cyclohexane_crystal1.tar.bz2  TBZ CBF_crystal_1/ciclohexano_170020.cbf
  1128 CBF https://zenodo.org/record/7154725/files/cbf_cyclohexane_crystal1.tar.bz2  TBZ CBF_crystal_1/ciclohexano_170021.cbf
  1129 CBF https://zenodo.org/record/7154725/files/cbf_cyclohexane_crystal1.tar.bz2  TBZ CBF_crystal_1/ciclohexano_170022.cbf
  1130 CBF https://zenodo.org/record/7154725/files/cbf_cyclohexane_crystal1.tar.bz2  TBZ CBF_crystal_1/ciclohexano_170023.cbf
  1131 CBF https://zenodo.org/record/7154725/files/cbf_cyclohexane_crystal1.tar.bz2  TBZ CBF_crystal_1/ciclohexano_170024.cbf
  1132 CBF https://zenodo.org/record/7154725/files/cbf_cyclohexane_crystal1.tar.bz2  TBZ CBF_crystal_1/ciclohexano_170025.cbf
  1133 CBF https://zenodo.org/record/7154725/files/cbf_cyclohexane_crystal1.tar.bz2  TBZ CBF_crystal_1/ciclohexano_170026.cbf
  1134 CBF https://zenodo.org/record/7154725/files/cbf_cyclohexane_crystal1.tar.bz2  TBZ CBF_crystal_1/ciclohexano_170027.cbf
  1135 CBF https://zenodo.org/record/7154725/files/cbf_cyclohexane_crystal1.tar.bz2  TBZ CBF_crystal_1/ciclohexano_170028.cbf
  1136 CBF https://zenodo.org/record/7154725/files/cbf_cyclohexane_crystal1.tar.bz2  TBZ CBF_crystal_1/ciclohexano_170029.cbf
  1137 CBF https://zenodo.org/record/7154725/files/cbf_cyclohexane_crystal1.tar.bz2  TBZ CBF_crystal_1/ciclohexano_170030.cbf
  1138 CBF https://zenodo.org/record/7154725/files/cbf_cyclohexane_crystal1.tar.bz2  TBZ CBF_crystal_1/ciclohexano_170031.cbf
  1139 CBF https://zenodo.org/record/7154725/files/cbf_cyclohexane_crystal1.tar.bz2  TBZ CBF_crystal_1/ciclohexano_170032.cbf
