# Supplementary material for: Cyclo­hexane plastic phase I: single-crystal diffraction images and new structural model
Source: IUCrdata. 2023 Mar 2;8(Pt 3):x230114. doi: 10.1107/S2414314623001141 (PMC10171323; doi:10.1107/S2414314623001141)
Supplement: Supplementary file 6 [file x-08-x230114-img2.cif]

data_stoestadivari
_audit.block_id	crystal2
_diffrn.id 'cyclohexane crystal 2'
_diffrn_source.make	Stoe-Stadivari
_diffrn_source.details	'Located at Benemerita Universidad Autonoma de Puebla'
_database.dataset_doi 'https://doi.org/10.5281/zenodo.7155191'
    loop_
      _axis.id
      _axis.type
      _axis.equipment
      _axis.depends_on
      _axis.vector[1]
      _axis.vector[2]
      _axis.vector[3]
      _axis.offset[1]
      _axis.offset[2]
      _axis.offset[3]
         phi        rotation     goniometer  chi        1   0  0   0  0  0
         chi        rotation     goniometer  omega      0   0  -1   0  0  0
         omega      rotation     goniometer  .          1   0  0   0  0  0
         two_theta  rotation     detector    .          1   0  0   0  0  0
         trans      translation  detector    two_theta  0   0  -1  0  0  0
         detx       translation  detector    trans      0  -1  0   41.882 16.7 0
         dety       translation  detector    detx       -1  0  0   0  0  0
    loop_
      _array_structure_list_axis.axis_id
      _array_structure_list_axis.axis_set_id
      _array_structure_list_axis.displacement
      _array_structure_list_axis.displacement_increment
         detx                  1                  0.086                  0.172
         dety                  2                  0.086                  0.172
    loop_
      _array_structure_list.array_id
      _array_structure_list.axis_set_id
      _array_structure_list.direction
      _array_structure_list.index
      _array_structure_list.precedence
      _array_structure_list.dimension
         1              1              increasing              1              1    195
         1              2              increasing              2              2    487
    loop_
      _diffrn_detector.id
      _diffrn_detector.number_of_axes
      _diffrn_detector.diffrn_id
         1                        2    PILATUS
    loop_
      _diffrn_detector_axis.axis_id
      _diffrn_detector_axis.detector_id
         detx                     DETECTOR
         dety                     DETECTOR

_diffrn_measurement.id GONIOMETER
_diffrn_measurement.diffrn_id 'crystal 2'

_diffrn_detector_element.id ELEMENT
_diffrn_detector_element.detector_id DETECTOR

_diffrn_radiation_wavelength.id 1
_diffrn_radiation_wavelength.value 0.560834
_diffrn_radiation.type xray
loop_
_diffrn_scan_axis.scan_id
_diffrn_scan_axis.axis_id
_diffrn_scan_axis.displacement_start
_diffrn_scan_axis.displacement_increment
_diffrn_scan_axis.displacement_range
_diffrn_scan_axis.angle_start
_diffrn_scan_axis.angle_increment
_diffrn_scan_axis.angle_range

SCAN01  chi . . . -60.991 0 0
SCAN01  omega . . . -40.679 2.0 66.0
SCAN01  trans 40.0 0 0 . . .
SCAN01  phi . . . -140.0 0 0
SCAN01  two_theta . . . 12.4 0 0

SCAN02  chi . . . -60.991 0 0
SCAN02  omega . . . -32.679 2.0 58.0
SCAN02  trans 40.0 0 0 . . .
SCAN02  phi . . . 30.0 0 0
SCAN02  two_theta . . . 12.4 0 0

SCAN03  chi . . . -35.991 0 0
SCAN03  omega . . . -32.679 2.0 58.0
SCAN03  trans 40.0 0 0 . . .
SCAN03  phi . . . 80.0 0 0
SCAN03  two_theta . . . 12.4 0 0

SCAN04  chi . . . -35.991 0 0
SCAN04  omega . . . -34.679 2.0 54.0
SCAN04  trans 40.0 0 0 . . .
SCAN04  phi . . . -70.0 0 0
SCAN04  two_theta . . . 12.4 0 0

SCAN05  chi . . . -55.991 0 0
SCAN05  omega . . . -38.679 2.0 40.0
SCAN05  trans 40.0 0 0 . . .
SCAN05  phi . . . -10.0 0 0
SCAN05  two_theta . . . 12.4 0 0

SCAN06  chi . . . -35.991 0 0
SCAN06  omega . . . -12.679 2.0 38.0
SCAN06  trans 40.0 0 0 . . .
SCAN06  phi . . . -90.0 0 0
SCAN06  two_theta . . . 12.4 0 0

SCAN07  chi . . . -20.991 0 0
SCAN07  omega . . . -34.679 2.0 28.0
SCAN07  trans 40.0 0 0 . . .
SCAN07  phi . . . 20.0 0 0
SCAN07  two_theta . . . 12.4 0 0

SCAN08  chi . . . -60.991 0 0
SCAN08  omega . . . -40.679 2.0 24.0
SCAN08  trans 40.0 0 0 . . .
SCAN08  phi . . . 110.0 0 0
SCAN08  two_theta . . . -12.4 0 0

loop_
_diffrn_scan.id 
_diffrn_scan.frame_id_start
_diffrn_scan.frame_id_end
_diffrn_scan.frames
SCAN01    frm1  frm33  33
SCAN02    frm34  frm62  29
SCAN03    frm63  frm91  29
SCAN04    frm92  frm118  27
SCAN05    frm119  frm138  20
SCAN06    frm139  frm157  19
SCAN07    frm158  frm171  14
SCAN08    frm172  frm183  12

loop_
_diffrn_scan_frame.frame_id
_diffrn_scan_frame.scan_id
_diffrn_scan_frame.frame_number
_diffrn_scan_frame.integration_time
frm1   SCAN01    1 1800.0
frm2   SCAN01    2 1800.0
frm3   SCAN01    3 1800.0
frm4   SCAN01    4 1800.0
frm5   SCAN01    5 1800.0
frm6   SCAN01    6 1800.0
frm7   SCAN01    7 1800.0
frm8   SCAN01    8 1800.0
frm9   SCAN01    9 1800.0
frm10   SCAN01    10 1800.0
frm11   SCAN01    11 1800.0
frm12   SCAN01    12 1800.0
frm13   SCAN01    13 1800.0
frm14   SCAN01    14 1800.0
frm15   SCAN01    15 1800.0
frm16   SCAN01    16 1800.0
frm17   SCAN01    17 1800.0
frm18   SCAN01    18 1800.0
frm19   SCAN01    19 1800.0
frm20   SCAN01    20 1800.0
frm21   SCAN01    21 1800.0
frm22   SCAN01    22 1800.0
frm23   SCAN01    23 1800.0
frm24   SCAN01    24 1800.0
frm25   SCAN01    25 1800.0
frm26   SCAN01    26 1800.0
frm27   SCAN01    27 1800.0
frm28   SCAN01    28 1800.0
frm29   SCAN01    29 1800.0
frm30   SCAN01    30 1800.0
frm31   SCAN01    31 1800.0
frm32   SCAN01    32 1800.0
frm33   SCAN01    33 1800.0
frm34   SCAN02    1 1800.0
frm35   SCAN02    2 1800.0
frm36   SCAN02    3 1800.0
frm37   SCAN02    4 1800.0
frm38   SCAN02    5 1800.0
frm39   SCAN02    6 1800.0
frm40   SCAN02    7 1800.0
frm41   SCAN02    8 1800.0
frm42   SCAN02    9 1800.0
frm43   SCAN02    10 1800.0
frm44   SCAN02    11 1800.0
frm45   SCAN02    12 1800.0
frm46   SCAN02    13 1800.0
frm47   SCAN02    14 1800.0
frm48   SCAN02    15 1800.0
frm49   SCAN02    16 1800.0
frm50   SCAN02    17 1800.0
frm51   SCAN02    18 1800.0
frm52   SCAN02    19 1800.0
frm53   SCAN02    20 1800.0
frm54   SCAN02    21 1800.0
frm55   SCAN02    22 1800.0
frm56   SCAN02    23 1800.0
frm57   SCAN02    24 1800.0
frm58   SCAN02    25 1800.0
frm59   SCAN02    26 1800.0
frm60   SCAN02    27 1800.0
frm61   SCAN02    28 1800.0
frm62   SCAN02    29 1800.0
frm63   SCAN03    1 1800.0
frm64   SCAN03    2 1800.0
frm65   SCAN03    3 1800.0
frm66   SCAN03    4 1800.0
frm67   SCAN03    5 1800.0
frm68   SCAN03    6 1800.0
frm69   SCAN03    7 1800.0
frm70   SCAN03    8 1800.0
frm71   SCAN03    9 1800.0
frm72   SCAN03    10 1800.0
frm73   SCAN03    11 1800.0
frm74   SCAN03    12 1800.0
frm75   SCAN03    13 1800.0
frm76   SCAN03    14 1800.0
frm77   SCAN03    15 1800.0
frm78   SCAN03    16 1800.0
frm79   SCAN03    17 1800.0
frm80   SCAN03    18 1800.0
frm81   SCAN03    19 1800.0
frm82   SCAN03    20 1800.0
frm83   SCAN03    21 1800.0
frm84   SCAN03    22 1800.0
frm85   SCAN03    23 1800.0
frm86   SCAN03    24 1800.0
frm87   SCAN03    25 1800.0
frm88   SCAN03    26 1800.0
frm89   SCAN03    27 1800.0
frm90   SCAN03    28 1800.0
frm91   SCAN03    29 1800.0
frm92   SCAN04    1 1800.0
frm93   SCAN04    2 1800.0
frm94   SCAN04    3 1800.0
frm95   SCAN04    4 1800.0
frm96   SCAN04    5 1800.0
frm97   SCAN04    6 1800.0
frm98   SCAN04    7 1800.0
frm99   SCAN04    8 1800.0
frm100   SCAN04    9 1800.0
frm101   SCAN04    10 1800.0
frm102   SCAN04    11 1800.0
frm103   SCAN04    12 1800.0
frm104   SCAN04    13 1800.0
frm105   SCAN04    14 1800.0
frm106   SCAN04    15 1800.0
frm107   SCAN04    16 1800.0
frm108   SCAN04    17 1800.0
frm109   SCAN04    18 1800.0
frm110   SCAN04    19 1800.0
frm111   SCAN04    20 1800.0
frm112   SCAN04    21 1800.0
frm113   SCAN04    22 1800.0
frm114   SCAN04    23 1800.0
frm115   SCAN04    24 1800.0
frm116   SCAN04    25 1800.0
frm117   SCAN04    26 1800.0
frm118   SCAN04    27 1800.0
frm119   SCAN05    1 1800.0
frm120   SCAN05    2 1800.0
frm121   SCAN05    3 1800.0
frm122   SCAN05    4 1800.0
frm123   SCAN05    5 1800.0
frm124   SCAN05    6 1800.0
frm125   SCAN05    7 1800.0
frm126   SCAN05    8 1800.0
frm127   SCAN05    9 1800.0
frm128   SCAN05    10 1800.0
frm129   SCAN05    11 1800.0
frm130   SCAN05    12 1800.0
frm131   SCAN05    13 1800.0
frm132   SCAN05    14 1800.0
frm133   SCAN05    15 1800.0
frm134   SCAN05    16 1800.0
frm135   SCAN05    17 1800.0
frm136   SCAN05    18 1800.0
frm137   SCAN05    19 1800.0
frm138   SCAN05    20 1800.0
frm139   SCAN06    1 1800.0
frm140   SCAN06    2 1800.0
frm141   SCAN06    3 1800.0
frm142   SCAN06    4 1800.0
frm143   SCAN06    5 1800.0
frm144   SCAN06    6 1800.0
frm145   SCAN06    7 1800.0
frm146   SCAN06    8 1800.0
frm147   SCAN06    9 1800.0
frm148   SCAN06    10 1800.0
frm149   SCAN06    11 1800.0
frm150   SCAN06    12 1800.0
frm151   SCAN06    13 1800.0
frm152   SCAN06    14 1800.0
frm153   SCAN06    15 1800.0
frm154   SCAN06    16 1800.0
frm155   SCAN06    17 1800.0
frm156   SCAN06    18 1800.0
frm157   SCAN06    19 1800.0
frm158   SCAN07    1 1800.0
frm159   SCAN07    2 1800.0
frm160   SCAN07    3 1800.0
frm161   SCAN07    4 1800.0
frm162   SCAN07    5 1800.0
frm163   SCAN07    6 1800.0
frm164   SCAN07    7 1800.0
frm165   SCAN07    8 1800.0
frm166   SCAN07    9 1800.0
frm167   SCAN07    10 1800.0
frm168   SCAN07    11 1800.0
frm169   SCAN07    12 1800.0
frm170   SCAN07    13 1800.0
frm171   SCAN07    14 1800.0
frm172   SCAN08    1 1800.0
frm173   SCAN08    2 1800.0
frm174   SCAN08    3 1800.0
frm175   SCAN08    4 1800.0
frm176   SCAN08    5 1800.0
frm177   SCAN08    6 1800.0
frm178   SCAN08    7 1800.0
frm179   SCAN08    8 1800.0
frm180   SCAN08    9 1800.0
frm181   SCAN08    10 1800.0
frm182   SCAN08    11 1800.0
frm183   SCAN08    12 1800.0

loop_
_diffrn_data_frame.id
_diffrn_data_frame.detector_element_id
_diffrn_data_frame.array_id
_diffrn_data_frame.binary_id
frm1  ELEMENT  IMAGE 1
frm2  ELEMENT  IMAGE 2
frm3  ELEMENT  IMAGE 3
frm4  ELEMENT  IMAGE 4
frm5  ELEMENT  IMAGE 5
frm6  ELEMENT  IMAGE 6
frm7  ELEMENT  IMAGE 7
frm8  ELEMENT  IMAGE 8
frm9  ELEMENT  IMAGE 9
frm10  ELEMENT  IMAGE 10
frm11  ELEMENT  IMAGE 11
frm12  ELEMENT  IMAGE 12
frm13  ELEMENT  IMAGE 13
frm14  ELEMENT  IMAGE 14
frm15  ELEMENT  IMAGE 15
frm16  ELEMENT  IMAGE 16
frm17  ELEMENT  IMAGE 17
frm18  ELEMENT  IMAGE 18
frm19  ELEMENT  IMAGE 19
frm20  ELEMENT  IMAGE 20
frm21  ELEMENT  IMAGE 21
frm22  ELEMENT  IMAGE 22
frm23  ELEMENT  IMAGE 23
frm24  ELEMENT  IMAGE 24
frm25  ELEMENT  IMAGE 25
frm26  ELEMENT  IMAGE 26
frm27  ELEMENT  IMAGE 27
frm28  ELEMENT  IMAGE 28
frm29  ELEMENT  IMAGE 29
frm30  ELEMENT  IMAGE 30
frm31  ELEMENT  IMAGE 31
frm32  ELEMENT  IMAGE 32
frm33  ELEMENT  IMAGE 33
frm34  ELEMENT  IMAGE 34
frm35  ELEMENT  IMAGE 35
frm36  ELEMENT  IMAGE 36
frm37  ELEMENT  IMAGE 37
frm38  ELEMENT  IMAGE 38
frm39  ELEMENT  IMAGE 39
frm40  ELEMENT  IMAGE 40
frm41  ELEMENT  IMAGE 41
frm42  ELEMENT  IMAGE 42
frm43  ELEMENT  IMAGE 43
frm44  ELEMENT  IMAGE 44
frm45  ELEMENT  IMAGE 45
frm46  ELEMENT  IMAGE 46
frm47  ELEMENT  IMAGE 47
frm48  ELEMENT  IMAGE 48
frm49  ELEMENT  IMAGE 49
frm50  ELEMENT  IMAGE 50
frm51  ELEMENT  IMAGE 51
frm52  ELEMENT  IMAGE 52
frm53  ELEMENT  IMAGE 53
frm54  ELEMENT  IMAGE 54
frm55  ELEMENT  IMAGE 55
frm56  ELEMENT  IMAGE 56
frm57  ELEMENT  IMAGE 57
frm58  ELEMENT  IMAGE 58
frm59  ELEMENT  IMAGE 59
frm60  ELEMENT  IMAGE 60
frm61  ELEMENT  IMAGE 61
frm62  ELEMENT  IMAGE 62
frm63  ELEMENT  IMAGE 63
frm64  ELEMENT  IMAGE 64
frm65  ELEMENT  IMAGE 65
frm66  ELEMENT  IMAGE 66
frm67  ELEMENT  IMAGE 67
frm68  ELEMENT  IMAGE 68
frm69  ELEMENT  IMAGE 69
frm70  ELEMENT  IMAGE 70
frm71  ELEMENT  IMAGE 71
frm72  ELEMENT  IMAGE 72
frm73  ELEMENT  IMAGE 73
frm74  ELEMENT  IMAGE 74
frm75  ELEMENT  IMAGE 75
frm76  ELEMENT  IMAGE 76
frm77  ELEMENT  IMAGE 77
frm78  ELEMENT  IMAGE 78
frm79  ELEMENT  IMAGE 79
frm80  ELEMENT  IMAGE 80
frm81  ELEMENT  IMAGE 81
frm82  ELEMENT  IMAGE 82
frm83  ELEMENT  IMAGE 83
frm84  ELEMENT  IMAGE 84
frm85  ELEMENT  IMAGE 85
frm86  ELEMENT  IMAGE 86
frm87  ELEMENT  IMAGE 87
frm88  ELEMENT  IMAGE 88
frm89  ELEMENT  IMAGE 89
frm90  ELEMENT  IMAGE 90
frm91  ELEMENT  IMAGE 91
frm92  ELEMENT  IMAGE 92
frm93  ELEMENT  IMAGE 93
frm94  ELEMENT  IMAGE 94
frm95  ELEMENT  IMAGE 95
frm96  ELEMENT  IMAGE 96
frm97  ELEMENT  IMAGE 97
frm98  ELEMENT  IMAGE 98
frm99  ELEMENT  IMAGE 99
frm100  ELEMENT  IMAGE 100
frm101  ELEMENT  IMAGE 101
frm102  ELEMENT  IMAGE 102
frm103  ELEMENT  IMAGE 103
frm104  ELEMENT  IMAGE 104
frm105  ELEMENT  IMAGE 105
frm106  ELEMENT  IMAGE 106
frm107  ELEMENT  IMAGE 107
frm108  ELEMENT  IMAGE 108
frm109  ELEMENT  IMAGE 109
frm110  ELEMENT  IMAGE 110
frm111  ELEMENT  IMAGE 111
frm112  ELEMENT  IMAGE 112
frm113  ELEMENT  IMAGE 113
frm114  ELEMENT  IMAGE 114
frm115  ELEMENT  IMAGE 115
frm116  ELEMENT  IMAGE 116
frm117  ELEMENT  IMAGE 117
frm118  ELEMENT  IMAGE 118
frm119  ELEMENT  IMAGE 119
frm120  ELEMENT  IMAGE 120
frm121  ELEMENT  IMAGE 121
frm122  ELEMENT  IMAGE 122
frm123  ELEMENT  IMAGE 123
frm124  ELEMENT  IMAGE 124
frm125  ELEMENT  IMAGE 125
frm126  ELEMENT  IMAGE 126
frm127  ELEMENT  IMAGE 127
frm128  ELEMENT  IMAGE 128
frm129  ELEMENT  IMAGE 129
frm130  ELEMENT  IMAGE 130
frm131  ELEMENT  IMAGE 131
frm132  ELEMENT  IMAGE 132
frm133  ELEMENT  IMAGE 133
frm134  ELEMENT  IMAGE 134
frm135  ELEMENT  IMAGE 135
frm136  ELEMENT  IMAGE 136
frm137  ELEMENT  IMAGE 137
frm138  ELEMENT  IMAGE 138
frm139  ELEMENT  IMAGE 139
frm140  ELEMENT  IMAGE 140
frm141  ELEMENT  IMAGE 141
frm142  ELEMENT  IMAGE 142
frm143  ELEMENT  IMAGE 143
frm144  ELEMENT  IMAGE 144
frm145  ELEMENT  IMAGE 145
frm146  ELEMENT  IMAGE 146
frm147  ELEMENT  IMAGE 147
frm148  ELEMENT  IMAGE 148
frm149  ELEMENT  IMAGE 149
frm150  ELEMENT  IMAGE 150
frm151  ELEMENT  IMAGE 151
frm152  ELEMENT  IMAGE 152
frm153  ELEMENT  IMAGE 153
frm154  ELEMENT  IMAGE 154
frm155  ELEMENT  IMAGE 155
frm156  ELEMENT  IMAGE 156
frm157  ELEMENT  IMAGE 157
frm158  ELEMENT  IMAGE 158
frm159  ELEMENT  IMAGE 159
frm160  ELEMENT  IMAGE 160
frm161  ELEMENT  IMAGE 161
frm162  ELEMENT  IMAGE 162
frm163  ELEMENT  IMAGE 163
frm164  ELEMENT  IMAGE 164
frm165  ELEMENT  IMAGE 165
frm166  ELEMENT  IMAGE 166
frm167  ELEMENT  IMAGE 167
frm168  ELEMENT  IMAGE 168
frm169  ELEMENT  IMAGE 169
frm170  ELEMENT  IMAGE 170
frm171  ELEMENT  IMAGE 171
frm172  ELEMENT  IMAGE 172
frm173  ELEMENT  IMAGE 173
frm174  ELEMENT  IMAGE 174
frm175  ELEMENT  IMAGE 175
frm176  ELEMENT  IMAGE 176
frm177  ELEMENT  IMAGE 177
frm178  ELEMENT  IMAGE 178
frm179  ELEMENT  IMAGE 179
frm180  ELEMENT  IMAGE 180
frm181  ELEMENT  IMAGE 181
frm182  ELEMENT  IMAGE 182
frm183  ELEMENT  IMAGE 183
loop_
_array_data.array_id
_array_data.binary_id
_array_data.external_data_id

   IMAGE 1 1
   IMAGE 2 2
   IMAGE 3 3
   IMAGE 4 4
   IMAGE 5 5
   IMAGE 6 6
   IMAGE 7 7
   IMAGE 8 8
   IMAGE 9 9
   IMAGE 10 10
   IMAGE 11 11
   IMAGE 12 12
   IMAGE 13 13
   IMAGE 14 14
   IMAGE 15 15
   IMAGE 16 16
   IMAGE 17 17
   IMAGE 18 18
   IMAGE 19 19
   IMAGE 20 20
   IMAGE 21 21
   IMAGE 22 22
   IMAGE 23 23
   IMAGE 24 24
   IMAGE 25 25
   IMAGE 26 26
   IMAGE 27 27
   IMAGE 28 28
   IMAGE 29 29
   IMAGE 30 30
   IMAGE 31 31
   IMAGE 32 32
   IMAGE 33 33
   IMAGE 34 34
   IMAGE 35 35
   IMAGE 36 36
   IMAGE 37 37
   IMAGE 38 38
   IMAGE 39 39
   IMAGE 40 40
   IMAGE 41 41
   IMAGE 42 42
   IMAGE 43 43
   IMAGE 44 44
   IMAGE 45 45
   IMAGE 46 46
   IMAGE 47 47
   IMAGE 48 48
   IMAGE 49 49
   IMAGE 50 50
   IMAGE 51 51
   IMAGE 52 52
   IMAGE 53 53
   IMAGE 54 54
   IMAGE 55 55
   IMAGE 56 56
   IMAGE 57 57
   IMAGE 58 58
   IMAGE 59 59
   IMAGE 60 60
   IMAGE 61 61
   IMAGE 62 62
   IMAGE 63 63
   IMAGE 64 64
   IMAGE 65 65
   IMAGE 66 66
   IMAGE 67 67
   IMAGE 68 68
   IMAGE 69 69
   IMAGE 70 70
   IMAGE 71 71
   IMAGE 72 72
   IMAGE 73 73
   IMAGE 74 74
   IMAGE 75 75
   IMAGE 76 76
   IMAGE 77 77
   IMAGE 78 78
   IMAGE 79 79
   IMAGE 80 80
   IMAGE 81 81
   IMAGE 82 82
   IMAGE 83 83
   IMAGE 84 84
   IMAGE 85 85
   IMAGE 86 86
   IMAGE 87 87
   IMAGE 88 88
   IMAGE 89 89
   IMAGE 90 90
   IMAGE 91 91
   IMAGE 92 92
   IMAGE 93 93
   IMAGE 94 94
   IMAGE 95 95
   IMAGE 96 96
   IMAGE 97 97
   IMAGE 98 98
   IMAGE 99 99
   IMAGE 100 100
   IMAGE 101 101
   IMAGE 102 102
   IMAGE 103 103
   IMAGE 104 104
   IMAGE 105 105
   IMAGE 106 106
   IMAGE 107 107
   IMAGE 108 108
   IMAGE 109 109
   IMAGE 110 110
   IMAGE 111 111
   IMAGE 112 112
   IMAGE 113 113
   IMAGE 114 114
   IMAGE 115 115
   IMAGE 116 116
   IMAGE 117 117
   IMAGE 118 118
   IMAGE 119 119
   IMAGE 120 120
   IMAGE 121 121
   IMAGE 122 122
   IMAGE 123 123
   IMAGE 124 124
   IMAGE 125 125
   IMAGE 126 126
   IMAGE 127 127
   IMAGE 128 128
   IMAGE 129 129
   IMAGE 130 130
   IMAGE 131 131
   IMAGE 132 132
   IMAGE 133 133
   IMAGE 134 134
   IMAGE 135 135
   IMAGE 136 136
   IMAGE 137 137
   IMAGE 138 138
   IMAGE 139 139
   IMAGE 140 140
   IMAGE 141 141
   IMAGE 142 142
   IMAGE 143 143
   IMAGE 144 144
   IMAGE 145 145
   IMAGE 146 146
   IMAGE 147 147
   IMAGE 148 148
   IMAGE 149 149
   IMAGE 150 150
   IMAGE 151 151
   IMAGE 152 152
   IMAGE 153 153
   IMAGE 154 154
   IMAGE 155 155
   IMAGE 156 156
   IMAGE 157 157
   IMAGE 158 158
   IMAGE 159 159
   IMAGE 160 160
   IMAGE 161 161
   IMAGE 162 162
   IMAGE 163 163
   IMAGE 164 164
   IMAGE 165 165
   IMAGE 166 166
   IMAGE 167 167
   IMAGE 168 168
   IMAGE 169 169
   IMAGE 170 170
   IMAGE 171 171
   IMAGE 172 172
   IMAGE 173 173
   IMAGE 174 174
   IMAGE 175 175
   IMAGE 176 176
   IMAGE 177 177
   IMAGE 178 178
   IMAGE 179 179
   IMAGE 180 180
   IMAGE 181 181
   IMAGE 182 182
   IMAGE 183 183

loop_
_array_data_external_data.id
_array_data_external_data.format
_array_data_external_data.uri
_array_data_external_data.archive_format
_array_data_external_data.archive_path
  1 CBF https://zenodo.org/record/7155191/files/cbf_cyclohexane_crystal2.tar.bz2  TBZ CBF_crystal_2/ciclohexano3_010001.cbf
  2 CBF https://zenodo.org/record/7155191/files/cbf_cyclohexane_crystal2.tar.bz2  TBZ CBF_crystal_2/ciclohexano3_010002.cbf
  3 CBF https://zenodo.org/record/7155191/files/cbf_cyclohexane_crystal2.tar.bz2  TBZ CBF_crystal_2/ciclohexano3_010003.cbf
  4 CBF https://zenodo.org/record/7155191/files/cbf_cyclohexane_crystal2.tar.bz2  TBZ CBF_crystal_2/ciclohexano3_010004.cbf
  5 CBF https://zenodo.org/record/7155191/files/cbf_cyclohexane_crystal2.tar.bz2  TBZ CBF_crystal_2/ciclohexano3_010005.cbf
  6 CBF https://zenodo.org/record/7155191/files/cbf_cyclohexane_crystal2.tar.bz2  TBZ CBF_crystal_2/ciclohexano3_010006.cbf
  7 CBF https://zenodo.org/record/7155191/files/cbf_cyclohexane_crystal2.tar.bz2  TBZ CBF_crystal_2/ciclohexano3_010007.cbf
  8 CBF https://zenodo.org/record/7155191/files/cbf_cyclohexane_crystal2.tar.bz2  TBZ CBF_crystal_2/ciclohexano3_010008.cbf
  9 CBF https://zenodo.org/record/7155191/files/cbf_cyclohexane_crystal2.tar.bz2  TBZ CBF_crystal_2/ciclohexano3_010009.cbf
  10 CBF https://zenodo.org/record/7155191/files/cbf_cyclohexane_crystal2.tar.bz2  TBZ CBF_crystal_2/ciclohexano3_010010.cbf
  11 CBF https://zenodo.org/record/7155191/files/cbf_cyclohexane_crystal2.tar.bz2  TBZ CBF_crystal_2/ciclohexano3_010011.cbf
  12 CBF https://zenodo.org/record/7155191/files/cbf_cyclohexane_crystal2.tar.bz2  TBZ CBF_crystal_2/ciclohexano3_010012.cbf
  13 CBF https://zenodo.org/record/7155191/files/cbf_cyclohexane_crystal2.tar.bz2  TBZ CBF_crystal_2/ciclohexano3_010013.cbf
  14 CBF https://zenodo.org/record/7155191/files/cbf_cyclohexane_crystal2.tar.bz2  TBZ CBF_crystal_2/ciclohexano3_010014.cbf
  15 CBF https://zenodo.org/record/7155191/files/cbf_cyclohexane_crystal2.tar.bz2  TBZ CBF_crystal_2/ciclohexano3_010015.cbf
  16 CBF https://zenodo.org/record/7155191/files/cbf_cyclohexane_crystal2.tar.bz2  TBZ CBF_crystal_2/ciclohexano3_010016.cbf
  17 CBF https://zenodo.org/record/7155191/files/cbf_cyclohexane_crystal2.tar.bz2  TBZ CBF_crystal_2/ciclohexano3_010017.cbf
  18 CBF https://zenodo.org/record/7155191/files/cbf_cyclohexane_crystal2.tar.bz2  TBZ CBF_crystal_2/ciclohexano3_010018.cbf
  19 CBF https://zenodo.org/record/7155191/files/cbf_cyclohexane_crystal2.tar.bz2  TBZ CBF_crystal_2/ciclohexano3_010019.cbf
  20 CBF https://zenodo.org/record/7155191/files/cbf_cyclohexane_crystal2.tar.bz2  TBZ CBF_crystal_2/ciclohexano3_010020.cbf
  21 CBF https://zenodo.org/record/7155191/files/cbf_cyclohexane_crystal2.tar.bz2  TBZ CBF_crystal_2/ciclohexano3_010021.cbf
  22 CBF https://zenodo.org/record/7155191/files/cbf_cyclohexane_crystal2.tar.bz2  TBZ CBF_crystal_2/ciclohexano3_010022.cbf
  23 CBF https://zenodo.org/record/7155191/files/cbf_cyclohexane_crystal2.tar.bz2  TBZ CBF_crystal_2/ciclohexano3_010023.cbf
  24 CBF https://zenodo.org/record/7155191/files/cbf_cyclohexane_crystal2.tar.bz2  TBZ CBF_crystal_2/ciclohexano3_010024.cbf
  25 CBF https://zenodo.org/record/7155191/files/cbf_cyclohexane_crystal2.tar.bz2  TBZ CBF_crystal_2/ciclohexano3_010025.cbf
  26 CBF https://zenodo.org/record/7155191/files/cbf_cyclohexane_crystal2.tar.bz2  TBZ CBF_crystal_2/ciclohexano3_010026.cbf
  27 CBF https://zenodo.org/record/7155191/files/cbf_cyclohexane_crystal2.tar.bz2  TBZ CBF_crystal_2/ciclohexano3_010027.cbf
  28 CBF https://zenodo.org/record/7155191/files/cbf_cyclohexane_crystal2.tar.bz2  TBZ CBF_crystal_2/ciclohexano3_010028.cbf
  29 CBF https://zenodo.org/record/7155191/files/cbf_cyclohexane_crystal2.tar.bz2  TBZ CBF_crystal_2/ciclohexano3_010029.cbf
  30 CBF https://zenodo.org/record/7155191/files/cbf_cyclohexane_crystal2.tar.bz2  TBZ CBF_crystal_2/ciclohexano3_010030.cbf
  31 CBF https://zenodo.org/record/7155191/files/cbf_cyclohexane_crystal2.tar.bz2  TBZ CBF_crystal_2/ciclohexano3_010031.cbf
  32 CBF https://zenodo.org/record/7155191/files/cbf_cyclohexane_crystal2.tar.bz2  TBZ CBF_crystal_2/ciclohexano3_010032.cbf
  33 CBF https://zenodo.org/record/7155191/files/cbf_cyclohexane_crystal2.tar.bz2  TBZ CBF_crystal_2/ciclohexano3_010033.cbf
  34 CBF https://zenodo.org/record/7155191/files/cbf_cyclohexane_crystal2.tar.bz2  TBZ CBF_crystal_2/ciclohexano3_020001.cbf
  35 CBF https://zenodo.org/record/7155191/files/cbf_cyclohexane_crystal2.tar.bz2  TBZ CBF_crystal_2/ciclohexano3_020002.cbf
  36 CBF https://zenodo.org/record/7155191/files/cbf_cyclohexane_crystal2.tar.bz2  TBZ CBF_crystal_2/ciclohexano3_020003.cbf
  37 CBF https://zenodo.org/record/7155191/files/cbf_cyclohexane_crystal2.tar.bz2  TBZ CBF_crystal_2/ciclohexano3_020004.cbf
  38 CBF https://zenodo.org/record/7155191/files/cbf_cyclohexane_crystal2.tar.bz2  TBZ CBF_crystal_2/ciclohexano3_020005.cbf
  39 CBF https://zenodo.org/record/7155191/files/cbf_cyclohexane_crystal2.tar.bz2  TBZ CBF_crystal_2/ciclohexano3_020006.cbf
  40 CBF https://zenodo.org/record/7155191/files/cbf_cyclohexane_crystal2.tar.bz2  TBZ CBF_crystal_2/ciclohexano3_020007.cbf
  41 CBF https://zenodo.org/record/7155191/files/cbf_cyclohexane_crystal2.tar.bz2  TBZ CBF_crystal_2/ciclohexano3_020008.cbf
  42 CBF https://zenodo.org/record/7155191/files/cbf_cyclohexane_crystal2.tar.bz2  TBZ CBF_crystal_2/ciclohexano3_020009.cbf
  43 CBF https://zenodo.org/record/7155191/files/cbf_cyclohexane_crystal2.tar.bz2  TBZ CBF_crystal_2/ciclohexano3_020010.cbf
  44 CBF https://zenodo.org/record/7155191/files/cbf_cyclohexane_crystal2.tar.bz2  TBZ CBF_crystal_2/ciclohexano3_020011.cbf
  45 CBF https://zenodo.org/record/7155191/files/cbf_cyclohexane_crystal2.tar.bz2  TBZ CBF_crystal_2/ciclohexano3_020012.cbf
  46 CBF https://zenodo.org/record/7155191/files/cbf_cyclohexane_crystal2.tar.bz2  TBZ CBF_crystal_2/ciclohexano3_020013.cbf
  47 CBF https://zenodo.org/record/7155191/files/cbf_cyclohexane_crystal2.tar.bz2  TBZ CBF_crystal_2/ciclohexano3_020014.cbf
  48 CBF https://zenodo.org/record/7155191/files/cbf_cyclohexane_crystal2.tar.bz2  TBZ CBF_crystal_2/ciclohexano3_020015.cbf
  49 CBF https://zenodo.org/record/7155191/files/cbf_cyclohexane_crystal2.tar.bz2  TBZ CBF_crystal_2/ciclohexano3_020016.cbf
  50 CBF https://zenodo.org/record/7155191/files/cbf_cyclohexane_crystal2.tar.bz2  TBZ CBF_crystal_2/ciclohexano3_020017.cbf
  51 CBF https://zenodo.org/record/7155191/files/cbf_cyclohexane_crystal2.tar.bz2  TBZ CBF_crystal_2/ciclohexano3_020018.cbf
  52 CBF https://zenodo.org/record/7155191/files/cbf_cyclohexane_crystal2.tar.bz2  TBZ CBF_crystal_2/ciclohexano3_020019.cbf
  53 CBF https://zenodo.org/record/7155191/files/cbf_cyclohexane_crystal2.tar.bz2  TBZ CBF_crystal_2/ciclohexano3_020020.cbf
  54 CBF https://zenodo.org/record/7155191/files/cbf_cyclohexane_crystal2.tar.bz2  TBZ CBF_crystal_2/ciclohexano3_020021.cbf
  55 CBF https://zenodo.org/record/7155191/files/cbf_cyclohexane_crystal2.tar.bz2  TBZ CBF_crystal_2/ciclohexano3_020022.cbf
  56 CBF https://zenodo.org/record/7155191/files/cbf_cyclohexane_crystal2.tar.bz2  TBZ CBF_crystal_2/ciclohexano3_020023.cbf
  57 CBF https://zenodo.org/record/7155191/files/cbf_cyclohexane_crystal2.tar.bz2  TBZ CBF_crystal_2/ciclohexano3_020024.cbf
  58 CBF https://zenodo.org/record/7155191/files/cbf_cyclohexane_crystal2.tar.bz2  TBZ CBF_crystal_2/ciclohexano3_020025.cbf
  59 CBF https://zenodo.org/record/7155191/files/cbf_cyclohexane_crystal2.tar.bz2  TBZ CBF_crystal_2/ciclohexano3_020026.cbf
  60 CBF https://zenodo.org/record/7155191/files/cbf_cyclohexane_crystal2.tar.bz2  TBZ CBF_crystal_2/ciclohexano3_020027.cbf
  61 CBF https://zenodo.org/record/7155191/files/cbf_cyclohexane_crystal2.tar.bz2  TBZ CBF_crystal_2/ciclohexano3_020028.cbf
  62 CBF https://zenodo.org/record/7155191/files/cbf_cyclohexane_crystal2.tar.bz2  TBZ CBF_crystal_2/ciclohexano3_020029.cbf
  63 CBF https://zenodo.org/record/7155191/files/cbf_cyclohexane_crystal2.tar.bz2  TBZ CBF_crystal_2/ciclohexano3_030001.cbf
  64 CBF https://zenodo.org/record/7155191/files/cbf_cyclohexane_crystal2.tar.bz2  TBZ CBF_crystal_2/ciclohexano3_030002.cbf
  65 CBF https://zenodo.org/record/7155191/files/cbf_cyclohexane_crystal2.tar.bz2  TBZ CBF_crystal_2/ciclohexano3_030003.cbf
  66 CBF https://zenodo.org/record/7155191/files/cbf_cyclohexane_crystal2.tar.bz2  TBZ CBF_crystal_2/ciclohexano3_030004.cbf
  67 CBF https://zenodo.org/record/7155191/files/cbf_cyclohexane_crystal2.tar.bz2  TBZ CBF_crystal_2/ciclohexano3_030005.cbf
  68 CBF https://zenodo.org/record/7155191/files/cbf_cyclohexane_crystal2.tar.bz2  TBZ CBF_crystal_2/ciclohexano3_030006.cbf
  69 CBF https://zenodo.org/record/7155191/files/cbf_cyclohexane_crystal2.tar.bz2  TBZ CBF_crystal_2/ciclohexano3_030007.cbf
  70 CBF https://zenodo.org/record/7155191/files/cbf_cyclohexane_crystal2.tar.bz2  TBZ CBF_crystal_2/ciclohexano3_030008.cbf
  71 CBF https://zenodo.org/record/7155191/files/cbf_cyclohexane_crystal2.tar.bz2  TBZ CBF_crystal_2/ciclohexano3_030009.cbf
  72 CBF https://zenodo.org/record/7155191/files/cbf_cyclohexane_crystal2.tar.bz2  TBZ CBF_crystal_2/ciclohexano3_030010.cbf
  73 CBF https://zenodo.org/record/7155191/files/cbf_cyclohexane_crystal2.tar.bz2  TBZ CBF_crystal_2/ciclohexano3_030011.cbf
  74 CBF https://zenodo.org/record/7155191/files/cbf_cyclohexane_crystal2.tar.bz2  TBZ CBF_crystal_2/ciclohexano3_030012.cbf
  75 CBF https://zenodo.org/record/7155191/files/cbf_cyclohexane_crystal2.tar.bz2  TBZ CBF_crystal_2/ciclohexano3_030013.cbf
  76 CBF https://zenodo.org/record/7155191/files/cbf_cyclohexane_crystal2.tar.bz2  TBZ CBF_crystal_2/ciclohexano3_030014.cbf
  77 CBF https://zenodo.org/record/7155191/files/cbf_cyclohexane_crystal2.tar.bz2  TBZ CBF_crystal_2/ciclohexano3_030015.cbf
  78 CBF https://zenodo.org/record/7155191/files/cbf_cyclohexane_crystal2.tar.bz2  TBZ CBF_crystal_2/ciclohexano3_030016.cbf
  79 CBF https://zenodo.org/record/7155191/files/cbf_cyclohexane_crystal2.tar.bz2  TBZ CBF_crystal_2/ciclohexano3_030017.cbf
  80 CBF https://zenodo.org/record/7155191/files/cbf_cyclohexane_crystal2.tar.bz2  TBZ CBF_crystal_2/ciclohexano3_030018.cbf
  81 CBF https://zenodo.org/record/7155191/files/cbf_cyclohexane_crystal2.tar.bz2  TBZ CBF_crystal_2/ciclohexano3_030019.cbf
  82 CBF https://zenodo.org/record/7155191/files/cbf_cyclohexane_crystal2.tar.bz2  TBZ CBF_crystal_2/ciclohexano3_030020.cbf
  83 CBF https://zenodo.org/record/7155191/files/cbf_cyclohexane_crystal2.tar.bz2  TBZ CBF_crystal_2/ciclohexano3_030021.cbf
  84 CBF https://zenodo.org/record/7155191/files/cbf_cyclohexane_crystal2.tar.bz2  TBZ CBF_crystal_2/ciclohexano3_030022.cbf
  85 CBF https://zenodo.org/record/7155191/files/cbf_cyclohexane_crystal2.tar.bz2  TBZ CBF_crystal_2/ciclohexano3_030023.cbf
  86 CBF https://zenodo.org/record/7155191/files/cbf_cyclohexane_crystal2.tar.bz2  TBZ CBF_crystal_2/ciclohexano3_030024.cbf
  87 CBF https://zenodo.org/record/7155191/files/cbf_cyclohexane_crystal2.tar.bz2  TBZ CBF_crystal_2/ciclohexano3_030025.cbf
  88 CBF https://zenodo.org/record/7155191/files/cbf_cyclohexane_crystal2.tar.bz2  TBZ CBF_crystal_2/ciclohexano3_030026.cbf
  89 CBF https://zenodo.org/record/7155191/files/cbf_cyclohexane_crystal2.tar.bz2  TBZ CBF_crystal_2/ciclohexano3_030027.cbf
  90 CBF https://zenodo.org/record/7155191/files/cbf_cyclohexane_crystal2.tar.bz2  TBZ CBF_crystal_2/ciclohexano3_030028.cbf
  91 CBF https://zenodo.org/record/7155191/files/cbf_cyclohexane_crystal2.tar.bz2  TBZ CBF_crystal_2/ciclohexano3_030029.cbf
  92 CBF https://zenodo.org/record/7155191/files/cbf_cyclohexane_crystal2.tar.bz2  TBZ CBF_crystal_2/ciclohexano3_040001.cbf
  93 CBF https://zenodo.org/record/7155191/files/cbf_cyclohexane_crystal2.tar.bz2  TBZ CBF_crystal_2/ciclohexano3_040002.cbf
  94 CBF https://zenodo.org/record/7155191/files/cbf_cyclohexane_crystal2.tar.bz2  TBZ CBF_crystal_2/ciclohexano3_040003.cbf
  95 CBF https://zenodo.org/record/7155191/files/cbf_cyclohexane_crystal2.tar.bz2  TBZ CBF_crystal_2/ciclohexano3_040004.cbf
  96 CBF https://zenodo.org/record/7155191/files/cbf_cyclohexane_crystal2.tar.bz2  TBZ CBF_crystal_2/ciclohexano3_040005.cbf
  97 CBF https://zenodo.org/record/7155191/files/cbf_cyclohexane_crystal2.tar.bz2  TBZ CBF_crystal_2/ciclohexano3_040006.cbf
  98 CBF https://zenodo.org/record/7155191/files/cbf_cyclohexane_crystal2.tar.bz2  TBZ CBF_crystal_2/ciclohexano3_040007.cbf
  99 CBF https://zenodo.org/record/7155191/files/cbf_cyclohexane_crystal2.tar.bz2  TBZ CBF_crystal_2/ciclohexano3_040008.cbf
  100 CBF https://zenodo.org/record/7155191/files/cbf_cyclohexane_crystal2.tar.bz2  TBZ CBF_crystal_2/ciclohexano3_040009.cbf
  101 CBF https://zenodo.org/record/7155191/files/cbf_cyclohexane_crystal2.tar.bz2  TBZ CBF_crystal_2/ciclohexano3_040010.cbf
  102 CBF https://zenodo.org/record/7155191/files/cbf_cyclohexane_crystal2.tar.bz2  TBZ CBF_crystal_2/ciclohexano3_040011.cbf
  103 CBF https://zenodo.org/record/7155191/files/cbf_cyclohexane_crystal2.tar.bz2  TBZ CBF_crystal_2/ciclohexano3_040012.cbf
  104 CBF https://zenodo.org/record/7155191/files/cbf_cyclohexane_crystal2.tar.bz2  TBZ CBF_crystal_2/ciclohexano3_040013.cbf
  105 CBF https://zenodo.org/record/7155191/files/cbf_cyclohexane_crystal2.tar.bz2  TBZ CBF_crystal_2/ciclohexano3_040014.cbf
  106 CBF https://zenodo.org/record/7155191/files/cbf_cyclohexane_crystal2.tar.bz2  TBZ CBF_crystal_2/ciclohexano3_040015.cbf
  107 CBF https://zenodo.org/record/7155191/files/cbf_cyclohexane_crystal2.tar.bz2  TBZ CBF_crystal_2/ciclohexano3_040016.cbf
  108 CBF https://zenodo.org/record/7155191/files/cbf_cyclohexane_crystal2.tar.bz2  TBZ CBF_crystal_2/ciclohexano3_040017.cbf
  109 CBF https://zenodo.org/record/7155191/files/cbf_cyclohexane_crystal2.tar.bz2  TBZ CBF_crystal_2/ciclohexano3_040018.cbf
  110 CBF https://zenodo.org/record/7155191/files/cbf_cyclohexane_crystal2.tar.bz2  TBZ CBF_crystal_2/ciclohexano3_040019.cbf
  111 CBF https://zenodo.org/record/7155191/files/cbf_cyclohexane_crystal2.tar.bz2  TBZ CBF_crystal_2/ciclohexano3_040020.cbf
  112 CBF https://zenodo.org/record/7155191/files/cbf_cyclohexane_crystal2.tar.bz2  TBZ CBF_crystal_2/ciclohexano3_040021.cbf
  113 CBF https://zenodo.org/record/7155191/files/cbf_cyclohexane_crystal2.tar.bz2  TBZ CBF_crystal_2/ciclohexano3_040022.cbf
  114 CBF https://zenodo.org/record/7155191/files/cbf_cyclohexane_crystal2.tar.bz2  TBZ CBF_crystal_2/ciclohexano3_040023.cbf
  115 CBF https://zenodo.org/record/7155191/files/cbf_cyclohexane_crystal2.tar.bz2  TBZ CBF_crystal_2/ciclohexano3_040024.cbf
  116 CBF https://zenodo.org/record/7155191/files/cbf_cyclohexane_crystal2.tar.bz2  TBZ CBF_crystal_2/ciclohexano3_040025.cbf
  117 CBF https://zenodo.org/record/7155191/files/cbf_cyclohexane_crystal2.tar.bz2  TBZ CBF_crystal_2/ciclohexano3_040026.cbf
  118 CBF https://zenodo.org/record/7155191/files/cbf_cyclohexane_crystal2.tar.bz2  TBZ CBF_crystal_2/ciclohexano3_040027.cbf
  119 CBF https://zenodo.org/record/7155191/files/cbf_cyclohexane_crystal2.tar.bz2  TBZ CBF_crystal_2/ciclohexano3_050001.cbf
  120 CBF https://zenodo.org/record/7155191/files/cbf_cyclohexane_crystal2.tar.bz2  TBZ CBF_crystal_2/ciclohexano3_050002.cbf
  121 CBF https://zenodo.org/record/7155191/files/cbf_cyclohexane_crystal2.tar.bz2  TBZ CBF_crystal_2/ciclohexano3_050003.cbf
  122 CBF https://zenodo.org/record/7155191/files/cbf_cyclohexane_crystal2.tar.bz2  TBZ CBF_crystal_2/ciclohexano3_050004.cbf
  123 CBF https://zenodo.org/record/7155191/files/cbf_cyclohexane_crystal2.tar.bz2  TBZ CBF_crystal_2/ciclohexano3_050005.cbf
  124 CBF https://zenodo.org/record/7155191/files/cbf_cyclohexane_crystal2.tar.bz2  TBZ CBF_crystal_2/ciclohexano3_050006.cbf
  125 CBF https://zenodo.org/record/7155191/files/cbf_cyclohexane_crystal2.tar.bz2  TBZ CBF_crystal_2/ciclohexano3_050007.cbf
  126 CBF https://zenodo.org/record/7155191/files/cbf_cyclohexane_crystal2.tar.bz2  TBZ CBF_crystal_2/ciclohexano3_050008.cbf
  127 CBF https://zenodo.org/record/7155191/files/cbf_cyclohexane_crystal2.tar.bz2  TBZ CBF_crystal_2/ciclohexano3_050009.cbf
  128 CBF https://zenodo.org/record/7155191/files/cbf_cyclohexane_crystal2.tar.bz2  TBZ CBF_crystal_2/ciclohexano3_050010.cbf
  129 CBF https://zenodo.org/record/7155191/files/cbf_cyclohexane_crystal2.tar.bz2  TBZ CBF_crystal_2/ciclohexano3_050011.cbf
  130 CBF https://zenodo.org/record/7155191/files/cbf_cyclohexane_crystal2.tar.bz2  TBZ CBF_crystal_2/ciclohexano3_050012.cbf
  131 CBF https://zenodo.org/record/7155191/files/cbf_cyclohexane_crystal2.tar.bz2  TBZ CBF_crystal_2/ciclohexano3_050013.cbf
  132 CBF https://zenodo.org/record/7155191/files/cbf_cyclohexane_crystal2.tar.bz2  TBZ CBF_crystal_2/ciclohexano3_050014.cbf
  133 CBF https://zenodo.org/record/7155191/files/cbf_cyclohexane_crystal2.tar.bz2  TBZ CBF_crystal_2/ciclohexano3_050015.cbf
  134 CBF https://zenodo.org/record/7155191/files/cbf_cyclohexane_crystal2.tar.bz2  TBZ CBF_crystal_2/ciclohexano3_050016.cbf
  135 CBF https://zenodo.org/record/7155191/files/cbf_cyclohexane_crystal2.tar.bz2  TBZ CBF_crystal_2/ciclohexano3_050017.cbf
  136 CBF https://zenodo.org/record/7155191/files/cbf_cyclohexane_crystal2.tar.bz2  TBZ CBF_crystal_2/ciclohexano3_050018.cbf
  137 CBF https://zenodo.org/record/7155191/files/cbf_cyclohexane_crystal2.tar.bz2  TBZ CBF_crystal_2/ciclohexano3_050019.cbf
  138 CBF https://zenodo.org/record/7155191/files/cbf_cyclohexane_crystal2.tar.bz2  TBZ CBF_crystal_2/ciclohexano3_050020.cbf
  139 CBF https://zenodo.org/record/7155191/files/cbf_cyclohexane_crystal2.tar.bz2  TBZ CBF_crystal_2/ciclohexano3_060001.cbf
  140 CBF https://zenodo.org/record/7155191/files/cbf_cyclohexane_crystal2.tar.bz2  TBZ CBF_crystal_2/ciclohexano3_060002.cbf
  141 CBF https://zenodo.org/record/7155191/files/cbf_cyclohexane_crystal2.tar.bz2  TBZ CBF_crystal_2/ciclohexano3_060003.cbf
  142 CBF https://zenodo.org/record/7155191/files/cbf_cyclohexane_crystal2.tar.bz2  TBZ CBF_crystal_2/ciclohexano3_060004.cbf
  143 CBF https://zenodo.org/record/7155191/files/cbf_cyclohexane_crystal2.tar.bz2  TBZ CBF_crystal_2/ciclohexano3_060005.cbf
  144 CBF https://zenodo.org/record/7155191/files/cbf_cyclohexane_crystal2.tar.bz2  TBZ CBF_crystal_2/ciclohexano3_060006.cbf
  145 CBF https://zenodo.org/record/7155191/files/cbf_cyclohexane_crystal2.tar.bz2  TBZ CBF_crystal_2/ciclohexano3_060007.cbf
  146 CBF https://zenodo.org/record/7155191/files/cbf_cyclohexane_crystal2.tar.bz2  TBZ CBF_crystal_2/ciclohexano3_060008.cbf
  147 CBF https://zenodo.org/record/7155191/files/cbf_cyclohexane_crystal2.tar.bz2  TBZ CBF_crystal_2/ciclohexano3_060009.cbf
  148 CBF https://zenodo.org/record/7155191/files/cbf_cyclohexane_crystal2.tar.bz2  TBZ CBF_crystal_2/ciclohexano3_060010.cbf
  149 CBF https://zenodo.org/record/7155191/files/cbf_cyclohexane_crystal2.tar.bz2  TBZ CBF_crystal_2/ciclohexano3_060011.cbf
  150 CBF https://zenodo.org/record/7155191/files/cbf_cyclohexane_crystal2.tar.bz2  TBZ CBF_crystal_2/ciclohexano3_060012.cbf
  151 CBF https://zenodo.org/record/7155191/files/cbf_cyclohexane_crystal2.tar.bz2  TBZ CBF_crystal_2/ciclohexano3_060013.cbf
  152 CBF https://zenodo.org/record/7155191/files/cbf_cyclohexane_crystal2.tar.bz2  TBZ CBF_crystal_2/ciclohexano3_060014.cbf
  153 CBF https://zenodo.org/record/7155191/files/cbf_cyclohexane_crystal2.tar.bz2  TBZ CBF_crystal_2/ciclohexano3_060015.cbf
  154 CBF https://zenodo.org/record/7155191/files/cbf_cyclohexane_crystal2.tar.bz2  TBZ CBF_crystal_2/ciclohexano3_060016.cbf
  155 CBF https://zenodo.org/record/7155191/files/cbf_cyclohexane_crystal2.tar.bz2  TBZ CBF_crystal_2/ciclohexano3_060017.cbf
  156 CBF https://zenodo.org/record/7155191/files/cbf_cyclohexane_crystal2.tar.bz2  TBZ CBF_crystal_2/ciclohexano3_060018.cbf
  157 CBF https://zenodo.org/record/7155191/files/cbf_cyclohexane_crystal2.tar.bz2  TBZ CBF_crystal_2/ciclohexano3_060019.cbf
  158 CBF https://zenodo.org/record/7155191/files/cbf_cyclohexane_crystal2.tar.bz2  TBZ CBF_crystal_2/ciclohexano3_070001.cbf
  159 CBF https://zenodo.org/record/7155191/files/cbf_cyclohexane_crystal2.tar.bz2  TBZ CBF_crystal_2/ciclohexano3_070002.cbf
  160 CBF https://zenodo.org/record/7155191/files/cbf_cyclohexane_crystal2.tar.bz2  TBZ CBF_crystal_2/ciclohexano3_070003.cbf
  161 CBF https://zenodo.org/record/7155191/files/cbf_cyclohexane_crystal2.tar.bz2  TBZ CBF_crystal_2/ciclohexano3_070004.cbf
  162 CBF https://zenodo.org/record/7155191/files/cbf_cyclohexane_crystal2.tar.bz2  TBZ CBF_crystal_2/ciclohexano3_070005.cbf
  163 CBF https://zenodo.org/record/7155191/files/cbf_cyclohexane_crystal2.tar.bz2  TBZ CBF_crystal_2/ciclohexano3_070006.cbf
  164 CBF https://zenodo.org/record/7155191/files/cbf_cyclohexane_crystal2.tar.bz2  TBZ CBF_crystal_2/ciclohexano3_070007.cbf
  165 CBF https://zenodo.org/record/7155191/files/cbf_cyclohexane_crystal2.tar.bz2  TBZ CBF_crystal_2/ciclohexano3_070008.cbf
  166 CBF https://zenodo.org/record/7155191/files/cbf_cyclohexane_crystal2.tar.bz2  TBZ CBF_crystal_2/ciclohexano3_070009.cbf
  167 CBF https://zenodo.org/record/7155191/files/cbf_cyclohexane_crystal2.tar.bz2  TBZ CBF_crystal_2/ciclohexano3_070010.cbf
  168 CBF https://zenodo.org/record/7155191/files/cbf_cyclohexane_crystal2.tar.bz2  TBZ CBF_crystal_2/ciclohexano3_070011.cbf
  169 CBF https://zenodo.org/record/7155191/files/cbf_cyclohexane_crystal2.tar.bz2  TBZ CBF_crystal_2/ciclohexano3_070012.cbf
  170 CBF https://zenodo.org/record/7155191/files/cbf_cyclohexane_crystal2.tar.bz2  TBZ CBF_crystal_2/ciclohexano3_070013.cbf
  171 CBF https://zenodo.org/record/7155191/files/cbf_cyclohexane_crystal2.tar.bz2  TBZ CBF_crystal_2/ciclohexano3_070014.cbf
  172 CBF https://zenodo.org/record/7155191/files/cbf_cyclohexane_crystal2.tar.bz2  TBZ CBF_crystal_2/ciclohexano3_080001.cbf
  173 CBF https://zenodo.org/record/7155191/files/cbf_cyclohexane_crystal2.tar.bz2  TBZ CBF_crystal_2/ciclohexano3_080002.cbf
  174 CBF https://zenodo.org/record/7155191/files/cbf_cyclohexane_crystal2.tar.bz2  TBZ CBF_crystal_2/ciclohexano3_080003.cbf
  175 CBF https://zenodo.org/record/7155191/files/cbf_cyclohexane_crystal2.tar.bz2  TBZ CBF_crystal_2/ciclohexano3_080004.cbf
  176 CBF https://zenodo.org/record/7155191/files/cbf_cyclohexane_crystal2.tar.bz2  TBZ CBF_crystal_2/ciclohexano3_080005.cbf
  177 CBF https://zenodo.org/record/7155191/files/cbf_cyclohexane_crystal2.tar.bz2  TBZ CBF_crystal_2/ciclohexano3_080006.cbf
  178 CBF https://zenodo.org/record/7155191/files/cbf_cyclohexane_crystal2.tar.bz2  TBZ CBF_crystal_2/ciclohexano3_080007.cbf
  179 CBF https://zenodo.org/record/7155191/files/cbf_cyclohexane_crystal2.tar.bz2  TBZ CBF_crystal_2/ciclohexano3_080008.cbf
  180 CBF https://zenodo.org/record/7155191/files/cbf_cyclohexane_crystal2.tar.bz2  TBZ CBF_crystal_2/ciclohexano3_080009.cbf
  181 CBF https://zenodo.org/record/7155191/files/cbf_cyclohexane_crystal2.tar.bz2  TBZ CBF_crystal_2/ciclohexano3_080010.cbf
  182 CBF https://zenodo.org/record/7155191/files/cbf_cyclohexane_crystal2.tar.bz2  TBZ CBF_crystal_2/ciclohexano3_080011.cbf
  183 CBF https://zenodo.org/record/7155191/files/cbf_cyclohexane_crystal2.tar.bz2  TBZ CBF_crystal_2/ciclohexano3_080012.cbf
